# Supplementary material for: Genomic methylation patterns in pre-meiotic gynoecia of wild-type and RdDM mutants of Arabidopsis
Source: Front Plant Sci. 2023 Mar 13;14:1123211. doi: 10.3389/fpls.2023.1123211 (PMC10040562; doi:10.3389/fpls.2023.1123211)
Supplement: Supplementary Table 3 — DMRs distribution by size based in their sequence context [file Table_3.xlsx]

## Sheet: Hoja1
Supplementary Table S3 | DMRs distribution by size based in their sequence context
	ago4 DMRs CG context			ago9 DMRs CG context			rdr6 DMRs CG context
DMR length (nt)	Number of DMRs	%	Cumulative %	Numberof DMRs	%	Cumulative %	Number of DMRs	%	Cumulative %
100	2533	57.4	57.4	1452	62.1	62.1	1857	61.126	61.1
150	1246	28.2	85.6	665	28.5	90.6	828	27.255	88.4
200	333	7.5	93.1	114	4.9	95.5	197	6.485	94.9
250	163	3.7	96.8	64	2.7	98.2	87	2.864	97.7
300	62	1.4	98.2	20	0.9	99.1	30	0.987	98.7
350	47	1.1	99.3	11	0.5	99.5	20	0.658	99.4
400	9	0.2	99.5	4	0.2	99.7	6	0.197	99.6
450	7	0.2	99.6	3	0.1	99.8	3	0.099	99.7
500	6	0.1	99.8	1	0	99.9	1	0.033	99.7
550	5	0.1	99.9	0	0	99.9	1	0.033	99.7
600	0	0	99.9	0	0	99.9	1	0.033	99.8
650	0	0	99.9	1	0	99.9	0	0	99.8
700	0	0	99.9	1	0	100	2	0.066	99.8
750	2	0	99.9	1	0	100	1	0.033	99.9
800	2	0	100	0	0	-	1	0.033	99.9
850	1	0	100	0	0	-	2	0.066	100
950	0	0	-	0	0	-	1	0.033	100
Total	4416	100		2337	100		3038	100	-
	ago4 DMRs CHG context			ago9 DMRs CHG context			rdr6 DMRs CHG context
DMR length (nt)	Number of DMRs	%	Cumulative %	Number of DMRs	%	Cumulative %	Number of DMRs	%	Cumulative %
100	1048	43.8	43.8	671	48.3	48.3	575	46.2	46.2
150	647	27	70.8	409	29.5	77.8	345	27.7	73.9
200	326	13.6	84.4	164	11.8	89.6	162	13	86.9
250	176	7.3	91.7	82	5.9	95.5	75	6	92.9
300	80	3.3	95.1	25	1.8	97.3	33	2.7	95.6
350	54	2.3	97.3	14	1	98.3	21	1.7	97.3
400	27	1.1	98.5	10	0.7	99.1	11	0.9	98.2
450	6	0.3	98.7	3	0.2	99.3	8	0.6	98.8
500	13	0.5	99.2	3	0.2	99.5	3	0.2	99
550	4	0.2	99.4	2	0.1	99.6	3	0.2	99.3
600	2	0.1	99.5	1	0.1	99.7	3	0.2	99.5
650	3	0.1	99.6	2	0.1	99.9	2	0.2	99.7
700	3	0.1	99.7	0	0	99.9	1	0.1	99.8
750	2	0.1	99.8	1	0.1	99.9	0	0	99.8
800	0	0	99.8	1	0.1	100	0	0	99.8
850	1	0	99.9	0	0	-	0	0	99.8
900	0	0	99.9	0	0	-	1	0.1	99.8
950	0	0	99.9	0	0	-	1	0.1	99.9
1100	0	0	99.9	0	0	-	1	0.1	100
1150	2	0.1	100	0	0	-	0	0	-
1350	1	0	-	0	0	-	0	0	-
Total	2395	100		1388	100		1245	100
	ago4 DMRs CHH context			ago9 DMRs CHH context			rdr6 DMRs CHH context
DMR length (nt)	Number of DMRs	%	Cumulative %	Number of DMRs	%	Cumulative %	Number of DMRs	%	Cumulative %
100	905	56.4	56.4	791	56.4	56.4	879	56.7	56.7
150	380	23.7	80	392	28	84.4	450	29.1	85.8
200	169	10.5	90.5	130	9.3	93.7	150	9.7	95.5
250	80	5	95.5	61	4.4	98	47	3	98.5
300	34	2.1	97.6	16	1.1	99.1	14	0.9	99.4
350	22	1.4	99	7	0.5	99.6	6	0.4	99.8
400	6	0.4	99.4	1	0.1	99.7	1	0.1	99.9
450	3	0.2	99.6	1	0.1	99.8	2	0.1	100
500	3	0.2	99.8	1	0.1	99.9	0	0	-
550	1	0.1	99.8	1	0.1	99.9	0	0	-
600	1	0.1	99.9	0	0	99.9	0	0	-
650	1	0.1	99.9	1	0.1	100	0	0	-
700	0	0	99.9	0	0	-	0	0	-
750	0	0	99.9	0	0	-	0	0	-
800	1	0.1	100	0	0	-	0	0	-
Total	1606	100		1402	100	1130	1549	100	736
