# Supplementary material for: Genomic methylation patterns in pre-meiotic gynoecia of wild-type and RdDM mutants of Arabidopsis
Source: Front Plant Sci. 2023 Mar 13;14:1123211. doi: 10.3389/fpls.2023.1123211 (PMC10040562; doi:10.3389/fpls.2023.1123211)
Supplement: Supplementary Table 5 — Superfamilies of TEs represented in DMRs of ago4, ago9 and rdr6 [file Table_5.xlsx]

## Sheet: Hoja1
Supplementary Table S5 | Superfamilies of Tes represented in DMRs of ago4, ago9 and rdr6
		Hypomethylated and Hypermethylated DMRs
		ago4			ago9			rdr6
TE Super Family	Number of TEs	Number of DMRs	% of TEs included	% DMRs	Number of DMRs	% of TEs included	% DMRs	Number of DMRs	% of TEs included	% DMRs
RC/Helitron	12945	399	3.08227	45.6522	402	3.10545	43.7432	268	2.0703	27.4309
DNA/MuDR	5410	162	2.99445	18.5355	188	3.47505	20.457	197	3.6414	20.1638
LTR/Gypsy	4181	52	1.24372	5.94966	114	2.72662	12.4048	234	5.59675	23.9509
DNA	1829	58	3.17113	6.63616	29	1.58557	3.1556	26	1.42154	2.66121
LTR/Copia	1781	42	2.35823	4.80549	66	3.70578	7.18172	71	3.98652	7.26714
LINE/L1	1447	40	2.76434	4.57666	28	1.93504	3.04679	57	3.93918	5.83419
DNA/HAT	1035	35	3.38164	4.00458	28	2.70531	3.04679	36	3.47826	3.68475
DNA/En-Spm	941	16	1.70032	1.83066	16	1.70032	1.74102	27	2.86929	2.76356
DNA/Harbinger	379	17	4.48549	1.94508	19	5.01319	2.06746	17	4.48549	1.74002
DNA/Pogo	344	9	2.61628	1.02975	8	2.32558	0.870511	9	2.61628	0.921187
RathE1_cons	213	17	7.98122	1.94508	8	3.75587	0.870511	12	5.6338	1.22825
DNA/Mariner	151	4	2.64901	0.457666	4	2.64901	0.435256	2	1.3245	0.204708
SINE	131	12	9.16031	1.373	5	3.81679	0.54407	9	6.87023	0.921187
RathE3_cons	104	5	4.80769	0.572082	2	1.92308	0.217628	4	3.84615	0.409417
DNA/Tc1	95	0	0	0	0	0	0	0	0	0
RathE2_cons	74	5	6.75676	0.572082	2	2.7027	0.217628	3	4.05405	0.307062
SADHU/Unassigned	16	0	0	0	0	0	0	0	0	0
Unassigned	Unknow	1	Unknnow	0.114416	0	Unknnow	0	5	Unknnow	0.511771
Total	31076	874	2.80924	100	919	2.95727	100	977	3.12782	100
		Hypomethylated DMRs
		ago4			ago9			rdr6
TE Super Family	Number of TEs	Number of DMRs	% of TEs included	% DMRs	Number of DMRs	% of TEs included	% DMRs	Number of DMRs	% of TEs included	% DMRs
RC/Helitron	12945	386	2.98185	53.6857	80	0.617999	46.2428	95	0.733874	50.5319
DNA/MuDR	5410	110	2.03327	15.299	29	0.536044	16.763	38	0.702403	20.2128
LTR/Gypsy	4181	12	0.287013	1.66898	10	0.239177	5.78035	6	0.143506	3.19149
DNA	1829	57	3.11646	7.92768	5	0.273373	2.89017	7	0.382723	3.7234
LTR/Copia	1781	28	1.57215	3.8943	12	0.673779	6.93642	15	0.842223	7.97872
LINE/L1	1447	28	1.93504	3.8943	11	0.760194	6.35838	8	0.552868	4.25532
DNA/HAT	1035	30	2.89855	4.17246	4	0.386473	2.31214	6	0.57971	3.19149
DNA/En-Spm	941	5	0.53135	0.69541	3	0.31881	1.7341	4	0.42508	2.12766
DNA/Harbinger	379	13	3.43008	1.80807	5	1.31926	2.89017	2	0.527704	1.06383
DNA/Pogo	344	9	2.61628	1.25174	3	0.872093	1.7341	2	0.581395	1.06383
RathE1_cons	213	16	7.51174	2.22531	4	1.87793	2.31214	0	0	0
DNA/Mariner	151	4	2.64901	0.556328	1	0.662252	0.578035	2	1.3245	1.06383
SINE	131	10	7.63359	1.39082	4	3.05344	2.31214	2	1.52672	1.06383
RathE3_cons	104	5	4.80769	0.69541	0	0	0	0	0	0
DNA/Tc1	95	0	0	0	0	0	0	0	0	0
RathE2_cons	74	5	6.75676	0.69541	2	2.7027	1.15607	0	0	0
SADHU/Unassigned	16	0	0	0	0	0	0	0	0	0
Unassigned	Unknow	1	Unknnow	0.139082	0	Unknnow	0	1	Unknnow	0.531915
Total	31076	719	2.31368	100	173	0.5567	100	188	0.604968	100
		Hypermethylated DMRs
		ago4			ago9			rdr6
TE Super Family	Number of TEs	Number of DMRs	% of TEs included	% DMRs	Number of DMRs	% of TEs included	% DMRs	Number of DMRs	% of TEs included	% DMRs
RC/Helitron	12945	13	0.100425	8.3871	322	2.48745	43.1635	173	1.33642	21.9265
DNA/MuDR	5410	52	0.961183	33.5484	159	2.939	21.3137	159	2.939	20.1521
LTR/Gypsy	4181	40	0.956709	25.8065	104	2.48744	13.941	228	5.45324	28.8973
DNA	1829	1	0.0546747	0.645161	24	1.31219	3.21716	19	1.03882	2.40811
LTR/Copia	1781	14	0.786075	9.03226	54	3.032	7.23861	56	3.1443	7.09759
LINE/L1	1447	12	0.829302	7.74194	17	1.17484	2.27882	49	3.38632	6.21039
DNA/HAT	1035	5	0.483092	3.22581	24	2.31884	3.21716	30	2.89855	3.80228
DNA/En-Spm	941	11	1.16897	7.09677	13	1.38151	1.74263	23	2.44421	2.91508
DNA/Harbinger	379	4	1.05541	2.58065	14	3.69393	1.87668	15	3.95778	1.90114
DNA/Pogo	344	0	0	0	5	1.45349	0.670241	7	2.03488	0.887199
RathE1_cons	213	1	0.469484	0.645161	4	1.87793	0.536193	12	5.6338	1.52091
DNA/Mariner	151	0	0	0	3	1.98675	0.402145	0	0	0
SINE	131	2	1.52672	1.29032	1	0.763359	0.134048	7	5.34351	0.887199
RathE3_cons	104	0	0	0	2	1.92308	0.268097	4	3.84615	0.506971
DNA/Tc1	95	0	0	0	0	0	0	0	0	0
RathE2_cons	74	0	0	0	0	0	0	3	4.05405	0.380228
SADHU/Unassigned	16	0	0	0	0	0	0	0	0	0
Unassigned	Unknow	0	Unknnow	0	0	Unknnow	0	4	Unknnow	0.506971
Total	31076	155	0.498777	100	746	2.40057	100	789	2.53894	100
