# Supplementary material for: Genomic methylation patterns in pre-meiotic gynoecia of wild-type and RdDM mutants of Arabidopsis
Source: Front Plant Sci. 2023 Mar 13;14:1123211. doi: 10.3389/fpls.2023.1123211 (PMC10040562; doi:10.3389/fpls.2023.1123211)
Supplement: Supplementary Table 6 — Transposable elements (TEs) represented in DMRs. [file Table_6.xlsx]

## Sheet: All_DMRs
Supplementary Table S6 | Transposable elements (TEs) represented in DMRs (hypomethylated or hypermethylated)
						Number of DMRs
	Name	Alias	Number of mutants with hypomethylated or hypermethylated DMRs	Number of mutants with hypomethylated DMRs	Number of mutants withhypermethylated DMRs	ago4_hypomethylated_DMRs	ago4_hypermethylated_DMRs	ago9_hypomethylated_DMRs	ago9_hypermethylated_DMRs	rdr6_hypomethylated_DMRs	rdr6_hypermethylated
	TEs represented in DMRs of ago4, ago9 and rdr6
1	AT3TE66175	ATGP1	3	3	2	2	0	1	2	2	2
2	AT4TE75570	ATREP13	3	3	1	2	0	1	1	2	0
3	AT1TE15240	HELITRONY1B	3	3	0	2	0	2	0	1	0
4	AT1TE33490	TA11	3	3	1	2	0	1	0	1	1
5	AT2TE29680	HELITRONY3	3	3	1	1	0	1	1	1	0
6	AT2TE37380	ARNOLDY2	3	3	0	1	0	2	0	1	0
7	AT3TE25510	ATLINE1A	3	3	1	1	0	1	1	1	0
8	AT4TE08130	AT9TSD1	3	3	0	2	0	1	0	1	0
9	AT4TE26670	ATREP10D	3	3	0	1	0	1	0	2	0
10	AT5TE50110	HELITRONY3	3	3	1	1	0	1	1	1	0
11	AT5TE56015	HELITRONY1B	3	3	1	1	0	1	1	1	0
12	AT1TE25210	ATREP7	3	3	0	1	0	1	0	1	0
13	AT1TE34465	ATENSPM1A	3	3	0	1	0	1	0	1	0
14	AT1TE57315	RP1_AT	3	3	0	1	0	1	0	1	0
15	AT1TE63020	ATREP10D	3	3	0	1	0	1	0	1	0
16	AT1TE67365	ATREP10D	3	3	0	1	0	1	0	1	0
17	AT2TE02160	ATREP3	3	3	0	1	0	1	0	1	0
18	AT2TE13140	ARNOLDY2	3	3	0	1	0	1	0	1	0
19	AT3TE64215	ATREP5	3	3	0	1	0	1	0	1	0
20	AT3TE70475	ATHPOGON3	3	3	0	1	0	1	0	1	0
21	AT4TE32975	ATREP9	3	3	0	1	0	1	0	1	0
22	AT5TE11030	HELITRON2	3	3	0	1	0	1	0	1	0
23	AT5TE65585	ATREP6	3	3	0	1	0	1	0	1	0
24	AT5TE66710	ATREP10B	3	3	0	1	0	1	0	1	0
25	AT1TE14315	META1	3	2	1	2	0	0	4	1	0
26	AT3TE94220	ATLANTYS3	3	2	3	1	2	1	1	0	2
27	AT1TE20110	ATREP2	3	2	1	1	0	0	2	1	0
28	AT3TE63950	META1	3	2	2	1	0	0	1	1	1
29	AT5TE01410	HELITRONY3	3	2	2	1	0	0	1	1	1
30	AT5TE35360	VANDAL2N1	3	2	2	1	1	0	1	1	0
31	AT1TE20195	ARNOLDY2	3	2	1	1	0	0	1	1	0
32	AT1TE55450	ATREP15	3	2	1	1	0	0	1	1	0
33	AT1TE65250	ATREP2A	3	2	1	1	0	1	0	0	1
34	AT2TE01035	ATREP10D	3	2	1	1	0	1	0	0	1
35	AT2TE58860	RP1_AT	3	2	1	1	0	0	1	1	0
36	AT2TE64500	AT9TSD1	3	2	1	1	0	0	1	1	0
37	AT3TE48215	SIMPLEGUY1	3	2	1	1	0	1	0	0	1
38	AT3TE79695	ATREP11	3	2	1	1	0	0	1	1	0
39	AT4TE29745	HELITRONY1E	3	2	1	1	0	0	1	1	0
40	AT4TE39815	ATLINE1_2	3	2	1	0	1	1	0	1	0
41	AT4TE55460	ATREP10B	3	2	1	1	0	0	1	1	0
42	AT4TE55465	ATREP10	3	2	1	1	0	0	1	1	0
43	AT5TE33745	HELITRONY3	3	2	1	1	0	0	1	1	0
44	AT4TE43250	META1	3	1	2	1	0	0	3	0	1
45	AT3TE40420	ATCOPIA82	3	1	3	0	1	1	1	0	1
46	AT5TE02710	SIMPLEHAT2	3	1	2	2	0	0	1	0	1
47	AT5TE31350	HELITRONY3	3	1	2	2	0	0	1	0	1
48	AT1TE24855	HELITRONY3	3	1	2	1	0	0	1	0	1
49	AT1TE31775	ATREP3	3	1	2	1	0	0	1	0	1
50	AT1TE40355	ATCOPIA60	3	1	2	0	1	0	1	1	0
51	AT1TE89135	ATREP2	3	1	2	1	0	0	1	0	1
52	AT1TE96850	TAG2	3	1	2	1	0	0	1	0	1
53	AT2TE02680	RP1_AT	3	1	2	1	0	0	1	0	1
54	AT2TE10870	BRODYAGA2	3	1	2	1	0	0	1	0	1
55	AT2TE28060	VANDAL18NA	3	1	2	1	0	0	1	0	1
56	AT2TE33250	RP1_AT	3	1	2	1	0	0	1	0	1
57	AT2TE89040	ATREP10B	3	1	2	1	0	0	1	0	1
58	AT3TE90460	ATREP13	3	1	2	1	0	0	1	0	1
59	AT4TE09750	ATREP3	3	1	2	1	0	0	1	0	1
60	AT4TE39495	ATREP13	3	1	2	1	0	0	1	0	1
61	AT4TE76155	BRODYAGA2	3	1	2	1	0	0	1	0	1
62	AT5TE05485	RP1_AT	3	1	2	1	0	0	1	0	1
63	AT5TE14290	AT9TSD1	3	1	2	1	0	0	1	0	1
64	AT1TE65060	ATENSPM4	3	0	3	0	1	0	2	0	1
65	AT3TE37060	VANDAL2	3	0	3	0	1	0	1	0	2
66	AT3TE67635	ATCOPIA32	3	0	3	0	1	0	1	0	2
67	AT5TE34040	META1	3	0	3	0	1	0	2	0	1
68	AT1TE51615	ATLANTYS1	3	0	3	0	1	0	1	0	1
69	AT3TE50375	VANDAL3	3	0	3	0	1	0	1	0	1
70	AT3TE72850	ATCOPIA44	3	0	3	0	1	0	1	0	1
71	AT4TE17470	ATHILA6A	3	0	3	0	1	0	1	0	1
	Name	Alias	Number of mutants with Hypo or Hypermethylated DMRs	Number of mutants with Hypomethylated DMRs	Number of mutants with Hypermethylated DMRs	ago4_hypomethylated_DMRs	ago4_hypermethylated_DMRs	ago9_hypomethylated_DMRs	ago9_hypermethylated_DMRs	rdr6_hypomethylated_DMRs	rdr6_hypermethylated_DMRs
	TEs represented in DMRs of ago4 and ago9
1	AT1TE42630	HELITRONY3	2	2	1	2	0	1	1	0	0
2	AT3TE40295	ATREP6	2	2	1	1	0	1	2	0	0
3	AT3TE19335	ATREP2	2	2	1	1	0	1	1	0	0
4	AT3TE87750	ATREP2	2	2	1	1	0	1	1	0	0
5	AT5TE57080	HELITRONY3	2	2	1	1	0	1	1	0	0
6	AT2TE88035	ATREP10D	2	1	1	3	0	0	2	0	0
7	AT1TE19910	VANDAL2N1	2	1	1	1	0	0	3	0	0
8	AT1TE39830	HARBINGER	2	2	0	2	0	2	0	0	0
9	AT4TE74405	SIMPLEHAT2	2	1	1	2	0	0	2	0	0
10	AT5TE82430	META1	2	1	1	1	0	0	3	0	0
11	AT5TE89325	SIMPLEHAT2	2	1	1	2	0	0	2	0	0
12	AT1TE00150	SIMPLEHAT1	2	1	1	1	0	0	2	0	0
13	AT1TE24850	ATCOPIA78	2	1	1	2	0	0	1	0	0
14	AT1TE34895	AT9NMU1	2	0	2	0	1	0	2	0	0
15	AT2TE00115	ATGP1	2	0	2	0	2	0	1	0	0
16	AT2TE04085	META1	2	1	1	1	0	0	2	0	0
17	AT2TE24335	ARNOLD2	2	1	1	1	0	0	2	0	0
18	AT2TE25630	ATREP13	2	2	0	2	0	1	0	0	0
19	AT2TE27140	ATREP15	2	2	0	2	0	1	0	0	0
20	AT2TE33540	ATREP13	2	1	1	1	0	0	2	0	0
21	AT2TE66465	BOMZH1	2	1	1	1	0	0	2	0	0
22	AT2TE75960	HELITRONY3	2	1	1	2	0	0	1	0	0
23	AT3TE67445	VANDAL7	2	0	2	0	2	0	1	0	0
24	AT3TE68370	ATREP6	2	1	1	1	0	0	2	0	0
25	AT3TE70635	VANDAL6	2	0	2	0	1	0	2	0	0
26	AT4TE10840	ATREP7	2	1	1	2	0	0	1	0	0
27	AT4TE26665	ATREP6	2	2	0	2	0	1	0	0	0
28	AT4TE44990	META1	2	1	1	1	0	0	2	0	0
29	AT5TE20935	BRODYAGA2	2	1	1	2	0	0	1	0	0
30	AT5TE20980	ATREP15	2	1	1	1	0	0	2	0	0
31	AT5TE31745	SIMPLEHAT2	2	1	1	2	0	0	1	0	0
32	AT5TE64195	ATREP3	2	1	1	1	0	0	2	0	0
33	AT1TE01405	ATLINE1A	2	0	2	0	1	0	1	0	0
34	AT1TE02060	RP1_AT	2	1	1	1	0	0	1	0	0
35	AT1TE03900	ATREP10D	2	1	1	1	0	0	1	0	0
36	AT1TE05585	ATREP11	2	2	0	1	0	1	0	0	0
37	AT1TE08420	ATREP2	2	1	1	1	0	0	1	0	0
38	AT1TE17415	BRODYAGA2	2	1	1	1	0	0	1	0	0
39	AT1TE19635	ATREP13	2	2	0	1	0	1	0	0	0
40	AT1TE30240	ATREP1	2	2	0	1	0	1	0	0	0
41	AT1TE32945	SIMPLEHAT2	2	2	0	1	0	1	0	0	0
42	AT1TE34365	HELITRONY3	2	2	0	1	0	1	0	0	0
43	AT1TE39915	VANDAL18NA	2	1	1	1	0	0	1	0	0
44	AT1TE44875	ATDNAI26T9	2	0	2	0	1	0	1	0	0
45	AT1TE58725	ATREP6	2	1	1	1	0	0	1	0	0
46	AT1TE59165	HELITRONY1C	2	2	0	1	0	1	0	0	0
47	AT1TE67785	ATREP1	2	1	1	1	0	0	1	0	0
48	AT1TE68365	RP1_AT	2	1	1	1	0	0	1	0	0
49	AT1TE70985	RP1_AT	2	2	0	1	0	1	0	0	0
50	AT1TE71045	ATCOPIA78	2	1	1	1	0	0	1	0	0
51	AT1TE72110	ATSINE4	2	2	0	1	0	1	0	0	0
52	AT1TE73400	RP1_AT	2	1	1	1	0	0	1	0	0
53	AT1TE74530	ATREP10D	2	2	0	1	0	1	0	0	0
54	AT1TE77560	ATREP3	2	1	1	1	0	0	1	0	0
55	AT1TE77600	RP1_AT	2	1	1	1	0	0	1	0	0
56	AT1TE81950	RP1_AT	2	1	1	1	0	0	1	0	0
57	AT1TE82280	ATLINE1_5	2	1	1	1	0	0	1	0	0
58	AT1TE82410	HELITRONY3	2	1	1	1	0	0	1	0	0
59	AT1TE86795	ATREP2	2	1	1	1	0	0	1	0	0
60	AT1TE94305	ATREP10D	2	1	1	1	0	0	1	0	0
61	AT2TE27165	ARNOLDY2	2	2	0	1	0	1	0	0	0
62	AT2TE28565	VANDAL1	2	0	2	0	1	0	1	0	0
63	AT2TE28850	ATREP1	2	1	1	1	0	0	1	0	0
64	AT2TE28955	ATLINE1_5	2	0	2	0	1	0	1	0	0
65	AT2TE29905	ATREP5	2	2	0	1	0	1	0	0	0
66	AT2TE33100	RP1_AT	2	2	0	1	0	1	0	0	0
67	AT2TE38420	ATREP11	2	2	0	1	0	1	0	0	0
68	AT2TE39070	ATREP2	2	1	1	1	0	0	1	0	0
69	AT2TE63580	RP1_AT	2	2	0	1	0	1	0	0	0
70	AT2TE67350	ATREP2	2	1	1	1	0	0	1	0	0
71	AT2TE73500	ATREP10D	2	1	1	1	0	0	1	0	0
72	AT2TE74725	SIMPLEHAT1	2	1	1	1	0	0	1	0	0
73	AT2TE79235	SIMPLEGUY1	2	2	0	1	0	1	0	0	0
74	AT2TE81445	ATREP2A	2	1	1	1	0	0	1	0	0
75	AT3TE00195	RP1_AT	2	1	1	1	0	0	1	0	0
76	AT3TE01800	ATREP1	2	1	1	1	0	0	1	0	0
77	AT3TE01805	ATREP2	2	1	1	1	0	0	1	0	0
78	AT3TE20780	VANDAL21	2	2	0	1	0	1	0	0	0
79	AT3TE23485	ATREP1	2	1	1	1	0	0	1	0	0
80	AT3TE30755	ATREP11	2	2	0	1	0	1	0	0	0
81	AT3TE33220	RathE1_cons	2	1	1	1	0	0	1	0	0
82	AT3TE36230	HELITRONY1C	2	2	0	1	0	1	0	0	0
83	AT3TE42300	ATREP8	2	1	1	1	0	0	1	0	0
84	AT3TE43690	RP1_AT	2	1	1	1	0	0	1	0	0
85	AT3TE58530	VANDAL21	2	2	0	1	0	1	0	0	0
86	AT3TE61725	ATREP13	2	1	1	1	0	0	1	0	0
87	AT3TE63540	ATHILA2	2	1	1	1	0	0	1	0	0
88	AT3TE66765	ATREP15	2	2	0	1	0	1	0	0	0
89	AT3TE67415	META1	2	2	0	1	0	1	0	0	0
90	AT3TE70170	ATREP10D	2	2	0	1	0	1	0	0	0
91	AT3TE72005	ATREP3	2	1	1	1	0	0	1	0	0
92	AT3TE73575	ATREP2A	2	1	1	1	0	0	1	0	0
93	AT3TE80270	SIMPLEGUY1	2	1	1	1	0	0	1	0	0
94	AT3TE83890	ATDNA2T9C	2	1	1	1	0	0	1	0	0
95	AT3TE85480	ATLINE1_5	2	2	0	1	0	1	0	0	0
96	AT3TE88345	ATREP14	2	2	0	1	0	1	0	0	0
97	AT4TE11950	ATREP2	2	1	1	1	0	0	1	0	0
98	AT4TE22480	ARNOLDY2	2	0	2	0	1	0	1	0	0
99	AT4TE27320	ATREP11	2	2	0	1	0	1	0	0	0
100	AT4TE29620	RP1_AT	2	1	1	1	0	0	1	0	0
101	AT4TE40110	ATREP11	2	1	1	1	0	0	1	0	0
102	AT4TE46800	HELITRONY3	2	1	1	1	0	0	1	0	0
103	AT4TE48730	ATSINE4	2	2	0	1	0	1	0	0	0
104	AT4TE56060	BRODYAGA1	2	2	0	1	0	1	0	0	0
105	AT4TE59640	ATTIRX1C	2	1	1	1	0	0	1	0	0
106	AT5TE01245	ATREP3	2	1	1	1	0	0	1	0	0
107	AT5TE03885	VANDAL2N1	2	0	2	0	1	0	1	0	0
108	AT5TE10530	ATREP6	2	2	0	1	0	1	0	0	0
109	AT5TE13390	TA11	2	1	1	1	0	0	1	0	0
110	AT5TE14155	ATREP6	2	1	1	1	0	0	1	0	0
111	AT5TE14165	ATGP3	2	2	0	1	0	1	0	0	0
112	AT5TE25870	ATREP3	2	1	1	1	0	0	1	0	0
113	AT5TE30560	SIMPLEGUY1	2	0	2	0	1	0	1	0	0
114	AT5TE31480	ATLINEIII	2	2	0	1	0	1	0	0	0
115	AT5TE36295	ATREP15	2	2	0	1	0	1	0	0	0
116	AT5TE42000	HELITRONY3	2	0	2	0	1	0	1	0	0
117	AT5TE44570	ATCOPIA28	2	1	1	1	0	0	1	0	0
118	AT5TE49385	HELITRONY3	2	2	0	1	0	1	0	0	0
119	AT5TE54595	ATTIRX1C	2	1	1	1	0	0	1	0	0
120	AT5TE54615	ARNOLDY2	2	2	0	1	0	1	0	0	0
121	AT5TE58295	TSCL	2	2	0	1	0	1	0	0	0
122	AT5TE68420	ATREP6	2	1	1	1	0	0	1	0	0
123	AT5TE70370	ATREP11	2	2	0	1	0	1	0	0	0
124	AT5TE73470	ATREP3	2	2	0	1	0	1	0	0	0
125	AT5TE79680	SIMPLEGUY1	2	2	0	1	0	1	0	0	0
126	AT5TE85500	ATDNAI27T9A	2	1	1	1	0	0	1	0	0
127	AT5TE89930	RathE2_cons	2	2	0	1	0	1	0	0	0
128	AT5TE90580	ATREP2A	2	1	1	1	0	0	1	0	0
129	AT5TE95310	RP1_AT	2	1	1	1	0	0	1	0	0
130	AT5TE96670	HELITRONY3	2	2	0	1	0	1	0	0	0
	Name	Alias	Number of mutants with Hypo or Hypermethylated DMRs	Number of mutants with Hypomethylated DMRs	Number of mutants with Hypermethylated DMRs	ago4_hypomethylated_DMRs	ago4_hypermethylated_DMRs	ago9_hypomethylated_DMRs	ago9_hypermethylated_DMRs	rdr6_hypomethylated_DMRs	rdr6_hypermethylated_DMRs
	TEs representedin DMRs of ago4 and rdr6
1	AT5TE74350	HELITRONY3	2	2	2	2	1	0	0	1	1
2	AT2TE04820	ATREP13	2	2	0	3	0	0	0	1	0
3	AT4TE12615	VANDAL2	2	1	1	1	0	0	0	0	3
4	AT1TE13310	HELITRONY3	2	1	1	2	0	0	0	0	1
5	AT1TE21790	ATREP3	2	2	1	1	0	0	0	1	1
6	AT1TE36960	HELITRONY3	2	2	0	2	0	0	0	1	0
7	AT1TE51050	ATHILA6B	2	0	2	0	1	0	0	0	2
8	AT1TE67620	ATREP5	2	2	0	2	0	0	0	1	0
9	AT1TE67670	HELITRONY3	2	2	0	1	0	0	0	2	0
10	AT1TE86360	ATCOPIA11	2	2	1	1	0	0	0	1	1
11	AT2TE37050	ATCOPIA72	2	2	1	1	0	0	0	1	1
12	AT2TE39520	HELITRONY3	2	2	1	1	0	0	0	1	1
13	AT2TE84695	ATLINE1_4	2	1	2	0	1	0	0	1	1
14	AT3TE34445	ATREP10D	2	1	1	1	0	0	0	0	2
15	AT3TE44540	ATREP2	2	2	1	1	0	0	0	1	1
16	AT3TE44755	BRODYAGA2	2	2	1	1	0	0	0	1	1
17	AT3TE69475	ATREP3	2	1	1	2	0	0	0	0	1
18	AT4TE21985	ATREP3	2	2	1	1	0	0	0	1	1
19	AT4TE23345	VANDAL21	2	0	2	0	1	0	0	0	2
20	AT4TE25805	AT9TSD1	2	2	1	1	0	0	0	1	1
21	AT1TE18410	ATCOPIA89	2	1	1	1	0	0	0	0	1
22	AT1TE21370	ATREP10D	2	1	1	1	0	0	0	0	1
23	AT1TE21515	ATREP10A	2	0	2	0	1	0	0	0	1
24	AT1TE21725	RP1_AT	2	1	1	1	0	0	0	0	1
25	AT1TE23390	RP1_AT	2	1	1	1	0	0	0	0	1
26	AT1TE29770	ARNOLDY2	2	1	1	1	0	0	0	0	1
27	AT1TE34295	HELITRONY3	2	2	0	1	0	0	0	1	0
28	AT1TE34300	ATREP13	2	2	0	1	0	0	0	1	0
29	AT1TE35605	HELITRON1	2	2	0	1	0	0	0	1	0
30	AT1TE40120	HELITRONY3	2	2	0	1	0	0	0	1	0
31	AT1TE42700	ATREP15	2	1	1	1	0	0	0	0	1
32	AT1TE43975	ATCOPIA43	2	0	2	0	1	0	0	0	1
33	AT1TE44915	VANDAL21	2	2	0	1	0	0	0	1	0
34	AT1TE45145	ATLANTYS2	2	0	2	0	1	0	0	0	1
35	AT1TE45160	ATHILA4	2	0	2	0	1	0	0	0	1
36	AT1TE46265	ATHILA6B	2	0	2	0	1	0	0	0	1
37	AT1TE51260	ATLANTYS2	2	0	2	0	1	0	0	0	1
38	AT1TE54100	ATIS112A	2	0	2	0	1	0	0	0	1
39	AT1TE56105	ATREP10D	2	2	0	1	0	0	0	1	0
40	AT1TE56585	ATREP10A	2	2	0	1	0	0	0	1	0
41	AT1TE58430	ATREP2A	2	2	0	1	0	0	0	1	0
42	AT1TE59230	RP1_AT	2	1	1	1	0	0	0	0	1
43	AT1TE61335	ATREP11A	2	2	0	1	0	0	0	1	0
44	AT1TE62825	TAT1_ATH	2	0	2	0	1	0	0	0	1
45	AT1TE70805	ATLINE1_1	2	1	1	0	1	0	0	1	0
46	AT1TE77055	ATREP15	2	2	0	1	0	0	0	1	0
47	AT1TE80055	VANDAL21	2	1	1	1	0	0	0	0	1
48	AT1TE85075	ATREP3	2	1	1	1	0	0	0	0	1
49	AT2TE01275	ATSINE4	2	2	0	1	0	0	0	1	0
50	AT2TE05800	ATREP13	2	2	0	1	0	0	0	1	0
51	AT2TE06955	VANDAL21	2	0	2	0	1	0	0	0	1
52	AT2TE18045	ATDNAI27T9A	2	2	0	1	0	0	0	1	0
53	AT2TE22520	ATHILA2	2	0	2	0	1	0	0	0	1
54	AT2TE24525	ATENSPM1A	2	0	2	0	1	0	0	0	1
55	AT2TE27490	ARNOLDY1	2	0	2	0	1	0	0	0	1
56	AT2TE28200	ATN9_1	2	1	1	1	0	0	0	0	1
57	AT2TE33285	ATDNAI27T9A	2	2	0	1	0	0	0	1	0
58	AT2TE33340	HELITRON5	2	1	1	1	0	0	0	0	1
59	AT2TE37495	ATREP2A	2	2	0	1	0	0	0	1	0
60	AT2TE49070	ATREP19	2	2	0	1	0	0	0	1	0
61	AT2TE53735	DT1	2	2	0	1	0	0	0	1	0
62	AT2TE56340	ATREP4	2	2	0	1	0	0	0	1	0
63	AT2TE68040	ATLINE2	2	1	1	1	0	0	0	0	1
64	AT2TE77780	ATREP3	2	1	1	1	0	0	0	0	1
65	AT3TE17970	RP1_AT	2	1	1	1	0	0	0	0	1
66	AT3TE21700	ATIS112A	2	1	1	0	1	0	0	1	0
67	AT3TE23625	HELITRONY1D	2	1	1	1	0	0	0	0	1
68	AT3TE38980	ATHILA5	2	1	1	1	0	0	0	0	1
69	AT3TE40690	TAG2	2	1	1	1	0	0	0	0	1
70	AT3TE42740	TSCL	2	1	1	1	0	0	0	0	1
71	AT3TE44630	ATREP10D	2	2	0	1	0	0	0	1	0
72	AT3TE45385	ATLINE1_6	2	0	2	0	1	0	0	0	1
73	AT3TE45620	TA11	2	0	2	0	1	0	0	0	1
74	AT3TE46045	ATLINE1A	2	1	1	1	0	0	0	0	1
75	AT3TE49790	ATREP9	2	2	0	1	0	0	0	1	0
76	AT3TE50760	ATHILA2	2	1	1	1	0	0	0	0	1
77	AT3TE51535	ATLANTYS1	2	0	2	0	1	0	0	0	1
78	AT3TE57780	VANDAL7	2	0	2	0	1	0	0	0	1
79	AT3TE58730	ATDNAI27T9A	2	0	2	0	1	0	0	0	1
80	AT3TE61530	ATHILA3	2	0	2	0	1	0	0	0	1
81	AT3TE63125	RP1_AT	2	2	0	1	0	0	0	1	0
82	AT3TE64960	RP1_AT	2	1	1	1	0	0	0	0	1
83	AT3TE65015	META1	2	1	1	1	0	0	0	0	1
84	AT3TE70480	SIMPLEHAT2	2	2	0	1	0	0	0	1	0
85	AT3TE76530	RP1_AT	2	2	0	1	0	0	0	1	0
86	AT4TE02165	ATREP10D	2	2	0	1	0	0	0	1	0
87	AT4TE07985	ATENSPM9	2	1	1	1	0	0	0	0	1
88	AT4TE12760	ATENSPM6	2	2	0	1	0	0	0	1	0
89	AT4TE19530	ATGP1	2	0	2	0	1	0	0	0	1
90	AT4TE22360	ATDNAI27T9C	2	0	2	0	1	0	0	0	1
91	AT4TE25545	ATDNAI27T9C	2	1	1	0	1	0	0	1	0
92	AT4TE27990	ATREP10D	2	2	0	1	0	0	0	1	0
93	AT4TE29715	ATREP2A	2	1	1	1	0	0	0	0	1
94	AT4TE32010	ATREP7	2	2	0	1	0	0	0	1	0
95	AT4TE36590	ATREP10D	2	1	1	1	0	0	0	0	1
96	AT4TE37475	ATN9_1	2	1	1	1	0	0	0	0	1
97	AT4TE41050	ATREP15	2	2	0	1	0	0	0	1	0
98	AT4TE50260	AT9TSD1	2	1	1	1	0	0	0	0	1
99	AT4TE54370	SIMPLEHAT1	2	1	1	1	0	0	0	0	1
100	AT4TE55390	RP1_AT	2	2	0	1	0	0	0	1	0
101	AT4TE80430	SIMPLEGUY1	2	1	1	1	0	0	0	0	1
102	AT5TE05980	ATREP10A	2	2	0	1	0	0	0	1	0
103	AT5TE20660	ATREP10D	2	2	0	1	0	0	0	1	0
104	AT5TE25115	ATMU3N1	2	1	1	1	0	0	0	0	1
105	AT5TE31545	TA11	2	0	2	0	1	0	0	0	1
106	AT5TE33170	HELITRONY3	2	1	1	1	0	0	0	0	1
107	AT5TE33595	ATREP10D	2	2	0	1	0	0	0	1	0
108	AT5TE34730	VANDAL8	2	0	2	0	1	0	0	0	1
109	AT5TE36165	HELITRONY3	2	1	1	1	0	0	0	0	1
110	AT5TE37800	TA11	2	1	1	1	0	0	0	0	1
111	AT5TE39440	HELITRONY3	2	1	1	1	0	0	0	0	1
112	AT5TE43820	ATHILA0_I	2	0	2	0	1	0	0	0	1
113	AT5TE46215	ATHILA6A	2	0	2	0	1	0	0	0	1
114	AT5TE46685	ATHILA4C	2	0	2	0	1	0	0	0	1
115	AT5TE49245	ATDNAI27T9A	2	2	0	1	0	0	0	1	0
116	AT5TE49335	VANDAL2	2	0	2	0	1	0	0	0	1
117	AT5TE50920	ATSINE4	2	2	0	1	0	0	0	1	0
118	AT5TE55020	ARNOLDY1	2	2	0	1	0	0	0	1	0
119	AT5TE58590	ATREP11	2	2	0	1	0	0	0	1	0
120	AT5TE60325	ATREP2	2	1	1	1	0	0	0	0	1
121	AT5TE64455	VANDAL2N1	2	1	1	1	0	0	0	0	1
122	AT5TE65460	VANDAL18NA	2	2	0	1	0	0	0	1	0
123	AT5TE68140	ATCOPIA58	2	0	2	0	1	0	0	0	1
124	AT5TE68270	BRODYAGA2	2	2	0	1	0	0	0	1	0
125	AT5TE71510	ATLINE1A	2	1	1	1	0	0	0	0	1
126	AT5TE79535	ATCOPIA87	2	2	0	1	0	0	0	1	0
127	AT5TE81840	ATREP10D	2	2	0	1	0	0	0	1	0
128	AT5TE85095	ATREP2A	2	1	1	1	0	0	0	0	1
	Name	Alias	Number of mutants with Hypo or Hypermethylated DMRs	Number of mutants with Hypomethylated DMRs	Number of mutants with Hypermethylated DMRs	ago4_hypomethylated_DMRs	ago4_hypermethylated_DMRs	ago9_hypomethylated_DMRs	ago9_hypermethylated_DMRs	rdr6_hypomethylated_DMRs	rdr6_hypermethylated_DMRs
	TEs represented in DMRs of ago9 and rdr6
1	AT1TE47540	ATHILA4C	2	0	2	0	0	0	3	0	2
2	AT1TE38090	VANDAL2N1	2	0	2	0	0	0	2	0	2
3	AT1TE47035	ATHILA4C	2	0	2	0	0	0	1	0	3
4	AT1TE47550	ATHILA2	2	0	2	0	0	0	3	0	1
5	AT1TE64055	ATREP3	2	0	2	0	0	0	2	0	2
6	AT3TE60610	VANDAL2	2	0	2	0	0	0	2	0	2
7	AT4TE21090	ATLANTYS1	2	0	2	0	0	0	1	0	3
8	AT5TE42680	ATHILA6A	2	0	2	0	0	0	1	0	3
9	AT5TE88075	ATREP3	2	0	2	0	0	0	3	0	1
10	AT1TE20755	ATREP6	2	0	2	0	0	0	1	0	2
11	AT1TE21710	META1	2	0	2	0	0	0	2	0	1
12	AT1TE23420	VANDAL1N1	2	0	2	0	0	0	2	0	1
13	AT1TE27295	VANDAL6	2	0	2	0	0	0	1	0	2
14	AT1TE46765	ATHILA2	2	0	2	0	0	0	2	0	1
15	AT1TE57220	ATLANTYS1	2	0	2	0	0	0	2	0	1
16	AT1TE58740	VANDAL18NA	2	2	1	0	0	1	1	1	0
17	AT1TE64080	VANDAL2	2	0	2	0	0	0	2	0	1
18	AT1TE84070	ATDNAI27T9B	2	1	1	0	0	0	2	1	0
19	AT1TE91165	HELITRONY3	2	0	2	0	0	0	1	0	2
20	AT2TE20435	ATLANTYS1	2	0	2	0	0	0	1	0	2
21	AT2TE21760	ATLANTYS1	2	0	2	0	0	0	1	0	2
22	AT2TE28755	VANDAL1	2	0	2	0	0	0	1	0	2
23	AT2TE42810	VANDAL21	2	0	2	0	0	0	1	0	2
24	AT3TE35610	META1	2	0	2	0	0	0	1	0	2
25	AT3TE40145	VANDAL13	2	0	2	0	0	0	1	0	2
26	AT3TE43440	HELITRONY3	2	2	1	0	0	1	1	1	0
27	AT3TE46550	ARNOLDY1	2	2	0	0	0	1	0	2	0
28	AT3TE51195	HELITRON3	2	1	2	0	0	0	1	1	1
29	AT3TE52120	LIMPET1	2	1	1	0	0	0	2	1	0
30	AT3TE55360	ATHILA6B	2	0	2	0	0	0	1	0	2
31	AT3TE66215	SIMPLEHAT2	2	1	1	0	0	0	1	2	0
32	AT3TE74275	AT9TSD1	2	1	1	0	0	0	2	1	0
33	AT4TE09825	HELITRONY3	2	2	0	0	0	2	0	1	0
34	AT4TE16380	ATHILA2	2	0	2	0	0	0	1	0	2
35	AT4TE20400	ATHILA2	2	0	2	0	0	0	1	0	2
36	AT4TE27915	ATGP1	2	1	2	0	0	1	1	0	1
37	AT5TE25460	VANDAL20	2	0	2	0	0	0	1	0	2
38	AT5TE47500	ATHILA2	2	0	2	0	0	0	1	0	2
39	AT5TE60290	ATLINE1_6	2	1	1	0	0	1	0	0	2
40	AT5TE61035	VANDAL1N1	2	1	2	0	0	0	1	1	1
41	AT5TE82825	ATREP10D	2	0	2	0	0	0	2	0	1
42	AT1TE13375	ARNOLDY1	2	0	2	0	0	0	1	0	1
43	AT1TE14865	ATREP2	2	0	2	0	0	0	1	0	1
44	AT1TE21210	META1	2	0	2	0	0	0	1	0	1
45	AT1TE22750	ATREP3	2	0	2	0	0	0	1	0	1
46	AT1TE25685	SIMPLEHAT2	2	0	2	0	0	0	1	0	1
47	AT1TE25910	ATCOPIA59	2	2	0	0	0	1	0	1	0
48	AT1TE26305	ATREP7	2	0	2	0	0	0	1	0	1
49	AT1TE33670	ATLINE1_2	2	0	2	0	0	0	1	0	1
50	AT1TE36480	HELITRONY3	2	0	2	0	0	0	1	0	1
51	AT1TE41585	ATDNAI27T9C	2	0	2	0	0	0	1	0	1
52	AT1TE42890	ATENSPM5	2	0	2	0	0	0	1	0	1
53	AT1TE45720	ATHILA4A	2	0	2	0	0	0	1	0	1
54	AT1TE46625	VANDAL8	2	0	2	0	0	0	1	0	1
55	AT1TE46635	ATLANTYS1	2	0	2	0	0	0	1	0	1
56	AT1TE46665	ATHILA3	2	0	2	0	0	0	1	0	1
57	AT1TE52865	ATHILA4	2	0	2	0	0	0	1	0	1
58	AT1TE54760	ATENSPM1A	2	2	0	0	0	1	0	1	0
59	AT1TE56135	VANDAL4	2	0	2	0	0	0	1	0	1
60	AT1TE56515	BOMZH1	2	0	2	0	0	0	1	0	1
61	AT1TE56640	ATREP11	2	2	0	0	0	1	0	1	0
62	AT1TE58615	ATREP6	2	0	2	0	0	0	1	0	1
63	AT1TE58650	BRODYAGA2	2	0	2	0	0	0	1	0	1
64	AT1TE62285	ATREP3	2	0	2	0	0	0	1	0	1
65	AT1TE62705	ATTIRX1C	2	0	2	0	0	0	1	0	1
66	AT1TE64240	ATREP4	2	1	1	0	0	1	0	0	1
67	AT1TE67495	ATREP10D	2	0	2	0	0	0	1	0	1
68	AT1TE67625	ATCOPIA21	2	1	1	0	0	1	0	0	1
69	AT1TE78555	ATTIRX1C	2	0	2	0	0	0	1	0	1
70	AT1TE81560	HELITRONY3	2	1	1	0	0	0	1	1	0
71	AT1TE84245	SIMPLEGUY1	2	1	1	0	0	0	1	1	0
72	AT1TE94570	SIMPLEHAT1	2	0	2	0	0	0	1	0	1
73	AT2TE01205	ATREP8	2	1	1	0	0	1	0	0	1
74	AT2TE06770	ATMU10	2	0	2	0	0	0	1	0	1
75	AT2TE07805	ATDNA2T9B	2	0	2	0	0	0	1	0	1
76	AT2TE09205	VANDAL1	2	0	2	0	0	0	1	0	1
77	AT2TE17625	ATHILA6A	2	0	2	0	0	0	1	0	1
78	AT2TE21605	ATLANTYS2	2	0	2	0	0	0	1	0	1
79	AT2TE24385	ATHILA6A	2	1	1	0	0	1	0	0	1
80	AT2TE27270	ATREP5	2	0	2	0	0	0	1	0	1
81	AT2TE27440	SIMPLEHAT2	2	0	2	0	0	0	1	0	1
82	AT2TE29225	ATREP1	2	0	2	0	0	0	1	0	1
83	AT2TE39090	ATREP2	2	0	2	0	0	0	1	0	1
84	AT2TE39505	VANDAL18NA	2	0	2	0	0	0	1	0	1
85	AT2TE45465	VANDAL3	2	0	2	0	0	0	1	0	1
86	AT2TE58200	ATREP3	2	0	2	0	0	0	1	0	1
87	AT2TE58530	ATREP3	2	0	2	0	0	0	1	0	1
88	AT2TE65785	BRODYAGA1	2	0	2	0	0	0	1	0	1
89	AT3TE35700	HELITRONY3	2	0	2	0	0	0	1	0	1
90	AT3TE36690	TAG2	2	0	2	0	0	0	1	0	1
91	AT3TE41915	ATREP6	2	0	2	0	0	0	1	0	1
92	AT3TE45800	ATCOPIA5	2	2	0	0	0	1	0	1	0
93	AT3TE53580	VANDAL21	2	0	2	0	0	0	1	0	1
94	AT3TE55355	ATHILA2	2	0	2	0	0	0	1	0	1
95	AT3TE57655	TA11	2	0	2	0	0	0	1	0	1
96	AT3TE57660	ATHILA2	2	0	2	0	0	0	1	0	1
97	AT3TE59170	ATHILA6A	2	0	2	0	0	0	1	0	1
98	AT3TE59180	ATHILA	2	0	2	0	0	0	1	0	1
99	AT3TE60400	VANDAL20	2	0	2	0	0	0	1	0	1
100	AT3TE62025	ATHILA2	2	0	2	0	0	0	1	0	1
101	AT3TE63035	ATLANTYS2	2	1	1	0	0	0	1	1	0
102	AT3TE63200	HELITRONY1D	2	0	2	0	0	0	1	0	1
103	AT3TE64450	ATREP8	2	1	1	0	0	1	0	0	1
104	AT3TE66525	ARNOLDY2	2	0	2	0	0	0	1	0	1
105	AT3TE68005	TAG2	2	0	2	0	0	0	1	0	1
106	AT3TE68730	ATCOPIA79	2	1	1	0	0	1	0	0	1
107	AT3TE69460	ATN9_1	2	0	2	0	0	0	1	0	1
108	AT3TE69550	ATLINE1_3A	2	2	0	0	0	1	0	1	0
109	AT3TE72510	ATDNATA1	2	2	0	0	0	1	0	1	0
110	AT3TE75240	ATREP10D	2	0	2	0	0	0	1	0	1
111	AT3TE75575	ATDNA2T9A	2	0	2	0	0	0	1	0	1
112	AT3TE90045	ATREP3	2	0	2	0	0	0	1	0	1
113	AT3TE92910	RathE1_cons	2	0	2	0	0	0	1	0	1
114	AT4TE00380	ATREP10B	2	0	2	0	0	0	1	0	1
115	AT4TE10345	ATCOPIA44	2	0	2	0	0	0	1	0	1
116	AT4TE10350	ATENSPM1	2	0	2	0	0	0	1	0	1
117	AT4TE12175	ATCOPIA69	2	0	2	0	0	0	1	0	1
118	AT4TE18740	ATHILA2	2	0	2	0	0	0	1	0	1
119	AT4TE20070	HELITRONY3	2	0	2	0	0	0	1	0	1
120	AT4TE20745	ATHILA2	2	0	2	0	0	0	1	0	1
121	AT4TE21760	ATREP10D	2	2	0	0	0	1	0	1	0
122	AT4TE26270	VANDAL1N1	2	0	2	0	0	0	1	0	1
123	AT4TE34305	META1	2	0	2	0	0	0	1	0	1
124	AT4TE45190	VANDAL8	2	1	1	0	0	0	1	1	0
125	AT4TE52410	ATREP11	2	0	2	0	0	0	1	0	1
126	AT5TE07950	ATREP5	2	0	2	0	0	0	1	0	1
127	AT5TE08535	AT9NMU1	2	0	2	0	0	0	1	0	1
128	AT5TE22990	ATENSPM2	2	0	2	0	0	0	1	0	1
129	AT5TE31020	ATLINE1_6	2	0	2	0	0	0	1	0	1
130	AT5TE38390	HELITRONY1D	2	0	2	0	0	0	1	0	1
131	AT5TE41200	HELITRONY3	2	1	1	0	0	1	0	0	1
132	AT5TE41615	ATLANTYS2	2	0	2	0	0	0	1	0	1
133	AT5TE44310	ATGP1	2	1	1	0	0	0	1	1	0
134	AT5TE45200	ATHILA4	2	0	2	0	0	0	1	0	1
135	AT5TE53315	VANDAL3	2	2	0	0	0	1	0	1	0
136	AT5TE53615	ATLINE1_6	2	1	1	0	0	1	0	0	1
137	AT5TE57960	VANDAL2N1	2	0	2	0	0	0	1	0	1
138	AT5TE58740	ATLINE1A	2	0	2	0	0	0	1	0	1
139	AT5TE67420	TAG2	2	2	0	0	0	1	0	1	0
140	AT5TE81100	TNAT2A	2	1	1	0	0	0	1	1	0
	Name	Alias	Number of mutants with Hypo or Hypermethylated DMRs	Number of mutants with Hypomethylated DMRs	Number of mutants with Hypermethylated DMRs	ago4_hypomethylated_DMRs	ago4_hypermethylated_DMRs	ago9_hypomethylated_DMRs	ago9_hypermethylated_DMRs	rdr6_hypomethylated_DMRs	rdr6_hypermethylated_DMRs
	TEs represented in DMRs of ago4
1	AT3TE60260	ARNOLDY2	1	1	1	1	1	0	0	0	0
2	AT4TE08120	ATDNAI27T9C	1	1	1	1	1	0	0	0	0
3	AT3TE64675	ATREP10B	1	1	0	3	0	0	0	0	0
4	AT1TE20925	SIMPLEHAT2	1	1	0	2	0	0	0	0	0
5	AT1TE62200	ATREP11	1	1	0	2	0	0	0	0	0
6	AT1TE62585	ATGP1	1	1	0	2	0	0	0	0	0
7	AT2TE00120	ATGP2N	1	0	1	0	2	0	0	0	0
8	AT2TE05230	ATREP10D	1	1	0	2	0	0	0	0	0
9	AT2TE30980	ATREP10D	1	1	0	2	0	0	0	0	0
10	AT2TE43880	ATREP13	1	1	0	2	0	0	0	0	0
11	AT2TE52900	ATREP9	1	1	0	2	0	0	0	0	0
12	AT2TE56845	ATREP5	1	1	0	2	0	0	0	0	0
13	AT2TE59995	HELITRONY3	1	1	0	2	0	0	0	0	0
14	AT3TE69710	HELITRONY3	1	1	0	2	0	0	0	0	0
15	AT4TE22600	ATREP11	1	1	0	2	0	0	0	0	0
16	AT4TE37370	ATREP10D	1	1	0	2	0	0	0	0	0
17	AT5TE01760	HELITRONY3	1	1	0	2	0	0	0	0	0
18	AT5TE20385	ATREP2	1	1	0	2	0	0	0	0	0
19	AT5TE25580	VANDAL8	1	1	0	2	0	0	0	0	0
20	AT5TE25585	ATREP2	1	1	0	2	0	0	0	0	0
21	AT5TE49360	ATLINE1A	1	1	0	2	0	0	0	0	0
22	AT5TE54085	ATREP13	1	1	0	2	0	0	0	0	0
23	AT5TE65540	ATENSPM5	1	0	1	0	2	0	0	0	0
24	AT5TE70265	RP1_AT	1	1	0	2	0	0	0	0	0
25	AT1TE00845	AT9NMU1	1	1	0	1	0	0	0	0	0
26	AT1TE01390	TAG2	1	1	0	1	0	0	0	0	0
27	AT1TE02690	ATREP5	1	1	0	1	0	0	0	0	0
28	AT1TE05225	HELITRONY3	1	1	0	1	0	0	0	0	0
29	AT1TE08050	ATREP1	1	1	0	1	0	0	0	0	0
30	AT1TE09970	ATREP3	1	1	0	1	0	0	0	0	0
31	AT1TE09975	ATHATN7	1	1	0	1	0	0	0	0	0
32	AT1TE11380	HELITRONY1E	1	1	0	1	0	0	0	0	0
33	AT1TE11385	HELITRONY1E	1	1	0	1	0	0	0	0	0
34	AT1TE12430	ARNOLDY1	1	1	0	1	0	0	0	0	0
35	AT1TE13690	ATMU3N1	1	1	0	1	0	0	0	0	0
36	AT1TE13960	HELITRONY3	1	1	0	1	0	0	0	0	0
37	AT1TE14600	ATREP3	1	1	0	1	0	0	0	0	0
38	AT1TE15090	ATREP10D	1	1	0	1	0	0	0	0	0
39	AT1TE19085	ATTIRX1C	1	1	0	1	0	0	0	0	0
40	AT1TE19090	ATREP2	1	1	0	1	0	0	0	0	0
41	AT1TE19130	ATMU3	1	1	0	1	0	0	0	0	0
42	AT1TE20040	HELITRONY1D	1	1	0	1	0	0	0	0	0
43	AT1TE24165	ATREP10B	1	1	0	1	0	0	0	0	0
44	AT1TE26625	SIMPLEHAT2	1	1	0	1	0	0	0	0	0
45	AT1TE26705	HELITRONY3	1	1	0	1	0	0	0	0	0
46	AT1TE27340	ATREP3	1	1	0	1	0	0	0	0	0
47	AT1TE27395	ATREP3	1	0	1	0	1	0	0	0	0
48	AT1TE29070	ATREP10B	1	1	0	1	0	0	0	0	0
49	AT1TE31190	VANDAL2	1	0	1	0	1	0	0	0	0
50	AT1TE31985	ATREP2A	1	1	0	1	0	0	0	0	0
51	AT1TE32620	VANDAL17	1	0	1	0	1	0	0	0	0
52	AT1TE34450	ATREP11	1	1	0	1	0	0	0	0	0
53	AT1TE35060	ATREP2	1	1	0	1	0	0	0	0	0
54	AT1TE35310	BRODYAGA1A	1	1	0	1	0	0	0	0	0
55	AT1TE36120	ATREP2A	1	1	0	1	0	0	0	0	0
56	AT1TE36215	RathE1_cons	1	1	0	1	0	0	0	0	0
57	AT1TE36945	ATTIRX1C	1	1	0	1	0	0	0	0	0
58	AT1TE37390	HELITRONY2	1	1	0	1	0	0	0	0	0
59	AT1TE38035	ATREP3	1	1	0	1	0	0	0	0	0
60	AT1TE38915	ATTIR16T3A	1	1	0	1	0	0	0	0	0
61	AT1TE39370	BRODYAGA2	1	0	1	0	1	0	0	0	0
62	AT1TE39530	ATREP2A	1	1	0	1	0	0	0	0	0
63	AT1TE39535	ATREP2A	1	1	0	1	0	0	0	0	0
64	AT1TE39845	RathE1_cons	1	1	0	1	0	0	0	0	0
65	AT1TE40010	RP1_AT	1	1	0	1	0	0	0	0	0
66	AT1TE41000	HELITRON1	1	0	1	0	1	0	0	0	0
67	AT1TE41080	ATMUN1	1	1	0	1	0	0	0	0	0
68	AT1TE41815	HELITRONY3	1	1	0	1	0	0	0	0	0
69	AT1TE41875	ATDNA2T9C	1	1	0	1	0	0	0	0	0
70	AT1TE42155	ATCOPIA68	1	0	1	0	1	0	0	0	0
71	AT1TE42825	VANDAL17	1	0	1	0	1	0	0	0	0
72	AT1TE44800	ATREP10B	1	1	0	1	0	0	0	0	0
73	AT1TE45475	ATHILA6A	1	0	1	0	1	0	0	0	0
74	AT1TE45640	ARNOLDY2	1	1	0	1	0	0	0	0	0
75	AT1TE46425	ATDNAI27T9A	1	0	1	0	1	0	0	0	0
76	AT1TE47595	ATHILA5	1	0	1	0	1	0	0	0	0
77	AT1TE47745	ATHILA6A	1	0	1	0	1	0	0	0	0
78	AT1TE50860	ATHILA6A	1	0	1	0	1	0	0	0	0
79	AT1TE51005	ATHILA6B	1	0	1	0	1	0	0	0	0
80	AT1TE51620	ATMU10	1	0	1	0	1	0	0	0	0
81	AT1TE52025	ATGP1	1	1	0	1	0	0	0	0	0
82	AT1TE52720	ATDNAI27T9A	1	0	1	0	1	0	0	0	0
83	AT1TE52795	ATGP1	1	0	1	0	1	0	0	0	0
84	AT1TE54020	ATREP2	1	1	0	1	0	0	0	0	0
85	AT1TE54795	BRODYAGA2	1	1	0	1	0	0	0	0	0
86	AT1TE55805	ATREP2A	1	1	0	1	0	0	0	0	0
87	AT1TE56505	ATLINE1A	1	0	1	0	1	0	0	0	0
88	AT1TE57330	TSCL	1	1	0	1	0	0	0	0	0
89	AT1TE57635	ATREP10A	1	0	1	0	1	0	0	0	0
90	AT1TE57640	ATREP10A	1	0	1	0	1	0	0	0	0
91	AT1TE58875	RP1_AT	1	1	0	1	0	0	0	0	0
92	AT1TE59765	RP1_AT	1	1	0	1	0	0	0	0	0
93	AT1TE60120	ATTIRX1C	1	1	0	1	0	0	0	0	0
94	AT1TE60180	ATENSPM9	1	0	1	0	1	0	0	0	0
95	AT1TE61145	ATREP11	1	1	0	1	0	0	0	0	0
96	AT1TE61735	ATHPOGON1	1	1	0	1	0	0	0	0	0
97	AT1TE63030	HELITRONY3	1	1	0	1	0	0	0	0	0
98	AT1TE63240	ATREP3	1	1	0	1	0	0	0	0	0
99	AT1TE63560	HELITRONY1D	1	1	0	1	0	0	0	0	0
100	AT1TE63680	ATLINE1A	1	1	0	1	0	0	0	0	0
101	AT1TE64100	ATN9_1	1	1	0	1	0	0	0	0	0
102	AT1TE64110	ATREP10D	1	1	0	1	0	0	0	0	0
103	AT1TE65110	ATREP11	1	1	0	1	0	0	0	0	0
104	AT1TE65360	ATREP3	1	1	0	1	0	0	0	0	0
105	AT1TE65365	ATREP2	1	1	0	1	0	0	0	0	0
106	AT1TE66240	ATDNAI27T9A	1	0	1	0	1	0	0	0	0
107	AT1TE67280	HELITRONY1D	1	1	0	1	0	0	0	0	0
108	AT1TE67800	ATREP10D	1	1	0	1	0	0	0	0	0
109	AT1TE67805	DT1	1	1	0	1	0	0	0	0	0
110	AT1TE68355	BOMZH2	1	1	0	1	0	0	0	0	0
111	AT1TE68670	ATLINE1_6	1	1	0	1	0	0	0	0	0
112	AT1TE69285	ATDNAI27T9A	1	0	1	0	1	0	0	0	0
113	AT1TE69780	RathE3_cons	1	1	0	1	0	0	0	0	0
114	AT1TE69835	ATREP1	1	1	0	1	0	0	0	0	0
115	AT1TE70190	ATCOPIA26	1	0	1	0	1	0	0	0	0
116	AT1TE70735	ATREP13	1	1	0	1	0	0	0	0	0
117	AT1TE70850	VANDAL20	1	1	0	1	0	0	0	0	0
118	AT1TE71415	RP1_AT	1	1	0	1	0	0	0	0	0
119	AT1TE71725	HELITRONY3	1	1	0	1	0	0	0	0	0
120	AT1TE71740	SIMPLEHAT1	1	1	0	1	0	0	0	0	0
121	AT1TE74670	HELITRONY1B	1	1	0	1	0	0	0	0	0
122	AT1TE75245	ATREP13	1	1	0	1	0	0	0	0	0
123	AT1TE77760	ATHPOGON3	1	1	0	1	0	0	0	0	0
124	AT1TE78715	HELITRON3	1	1	0	1	0	0	0	0	0
125	AT1TE79215	ATREP3	1	1	0	1	0	0	0	0	0
126	AT1TE80300	ATTIRX1C	1	1	0	1	0	0	0	0	0
127	AT1TE81195	ATREP2	1	1	0	1	0	0	0	0	0
128	AT1TE82600	ATMU2	1	1	0	1	0	0	0	0	0
129	AT1TE83355	SIMPLEGUY1	1	1	0	1	0	0	0	0	0
130	AT1TE83945	TAG3N1	1	0	1	0	1	0	0	0	0
131	AT1TE84520	ATREP2	1	1	0	1	0	0	0	0	0
132	AT1TE85290	ATREP10D	1	1	0	1	0	0	0	0	0
133	AT1TE85640	HELITRONY1B	1	1	0	1	0	0	0	0	0
134	AT1TE86175	ATREP2A	1	1	0	1	0	0	0	0	0
135	AT1TE91790	RP1_AT	1	1	0	1	0	0	0	0	0
136	AT1TE93510	ATREP15	1	1	0	1	0	0	0	0	0
137	AT1TE94640	HELITRONY3	1	1	0	1	0	0	0	0	0
138	AT1TE98060	ATREP5	1	1	0	1	0	0	0	0	0
139	AT1TE98070	VANDAL22	1	1	0	1	0	0	0	0	0
140	AT1TE98910	ATREP3	1	1	0	1	0	0	0	0	0
141	AT2TE01120	RathE1_cons	1	1	0	1	0	0	0	0	0
142	AT2TE01570	RathE1_cons	1	1	0	1	0	0	0	0	0
143	AT2TE01850	RathE1_cons	1	1	0	1	0	0	0	0	0
144	AT2TE03340	RathE1_cons	1	1	0	1	0	0	0	0	0
145	AT2TE03875	HELITRONY3	1	1	0	1	0	0	0	0	0
146	AT2TE04540	ATREP9	1	1	0	1	0	0	0	0	0
147	AT2TE04630	ATREP1	1	1	0	1	0	0	0	0	0
148	AT2TE04815	ATREP11	1	1	0	1	0	0	0	0	0
149	AT2TE05080	ATLINE1_5	1	1	0	1	0	0	0	0	0
150	AT2TE05435	ATREP5	1	1	0	1	0	0	0	0	0
151	AT2TE06940	ATIS112A	1	1	0	1	0	0	0	0	0
152	AT2TE07840	ATREP7	1	1	0	1	0	0	0	0	0
153	AT2TE08050	ATREP10D	1	1	0	1	0	0	0	0	0
154	AT2TE08765	ATREP10D	1	1	0	1	0	0	0	0	0
155	AT2TE09395	ATREP6	1	0	1	0	1	0	0	0	0
156	AT2TE09790	ATN9_1	1	1	0	1	0	0	0	0	0
157	AT2TE10410	ATSINE4	1	1	0	1	0	0	0	0	0
158	AT2TE13410	VANDAL17	1	0	1	0	1	0	0	0	0
159	AT2TE13445	VANDAL21	1	0	1	0	1	0	0	0	0
160	AT2TE13465	ATHILA2	1	0	1	0	1	0	0	0	0
161	AT2TE20755	ATREP10B	1	1	0	1	0	0	0	0	0
162	AT2TE21010	ARNOLDY2	1	0	1	0	1	0	0	0	0
163	AT2TE22490	TAT1_ATH	1	0	1	0	1	0	0	0	0
164	AT2TE23415	ATDNAI27T9B	1	1	0	1	0	0	0	0	0
165	AT2TE23815	ATREP4	1	1	0	1	0	0	0	0	0
166	AT2TE24415	ATDNAI27T9C	1	1	0	1	0	0	0	0	0
167	AT2TE25540	ATGP1	1	0	1	0	1	0	0	0	0
168	AT2TE25975	ATREP10D	1	1	0	1	0	0	0	0	0
169	AT2TE26315	ATHAT7	1	0	1	0	1	0	0	0	0
170	AT2TE27455	HELITRONY3	1	0	1	0	1	0	0	0	0
171	AT2TE27505	ATSINE4	1	0	1	0	1	0	0	0	0
172	AT2TE27905	ATREP5	1	1	0	1	0	0	0	0	0
173	AT2TE28710	BRODYAGA2	1	1	0	1	0	0	0	0	0
174	AT2TE28760	VANDAL1N1	1	0	1	0	1	0	0	0	0
175	AT2TE29090	ATREP10D	1	1	0	1	0	0	0	0	0
176	AT2TE29105	ATREP3	1	1	0	1	0	0	0	0	0
177	AT2TE30405	ATN9_1	1	1	0	1	0	0	0	0	0
178	AT2TE33645	ATREP13	1	1	0	1	0	0	0	0	0
179	AT2TE34275	ATREP6	1	1	0	1	0	0	0	0	0
180	AT2TE35805	HELITRONY3	1	1	0	1	0	0	0	0	0
181	AT2TE38150	ATREP11	1	1	0	1	0	0	0	0	0
182	AT2TE40975	ATREP11	1	1	0	1	0	0	0	0	0
183	AT2TE41350	ARNOLD2	1	1	0	1	0	0	0	0	0
184	AT2TE42940	HELITRONY3	1	1	0	1	0	0	0	0	0
185	AT2TE43100	ATREP1	1	1	0	1	0	0	0	0	0
186	AT2TE43370	ATREP10D	1	1	0	1	0	0	0	0	0
187	AT2TE43435	TNAT2A	1	1	0	1	0	0	0	0	0
188	AT2TE43600	RP1_AT	1	1	0	1	0	0	0	0	0
189	AT2TE45325	RathE3_cons	1	1	0	1	0	0	0	0	0
190	AT2TE48900	ATHPOGON1	1	1	0	1	0	0	0	0	0
191	AT2TE50565	TNAT2A	1	1	0	1	0	0	0	0	0
192	AT2TE51245	ATMU7	1	1	0	1	0	0	0	0	0
193	AT2TE54860	ATREP2	1	1	0	1	0	0	0	0	0
194	AT2TE58720	ATREP16	1	1	0	1	0	0	0	0	0
195	AT2TE59000	RP1_AT	1	1	0	1	0	0	0	0	0
196	AT2TE60750	SIMPLEHAT1	1	1	0	1	0	0	0	0	0
197	AT2TE63815	VANDALNX2	1	1	0	1	0	0	0	0	0
198	AT2TE64040	VANDAL22	1	1	0	1	0	0	0	0	0
199	AT2TE65130	HELITRONY3	1	1	0	1	0	0	0	0	0
200	AT2TE73690	ATENSPM5	1	0	1	0	1	0	0	0	0
201	AT2TE77555	HELITRONY1D	1	1	0	1	0	0	0	0	0
202	AT2TE77790	TAG2	1	1	0	1	0	0	0	0	0
203	AT2TE78600	ATLINE1A	1	1	0	1	0	0	0	0	0
204	AT2TE87415	ATREP3	1	1	0	1	0	0	0	0	0
205	AT2TE87610	ARNOLDY1	1	1	0	1	0	0	0	0	0
206	AT2TE88480	ATREP14	1	1	0	1	0	0	0	0	0
207	AT3TE02110	ATREP9	1	1	0	1	0	0	0	0	0
208	AT3TE02290	ATREP5	1	1	0	1	0	0	0	0	0
209	AT3TE04155	ATDNAI27T9C	1	0	1	0	1	0	0	0	0
210	AT3TE11080	ATREP3	1	1	0	1	0	0	0	0	0
211	AT3TE11700	VANDAL13	1	1	0	1	0	0	0	0	0
212	AT3TE11710	VANDAL14	1	1	0	1	0	0	0	0	0
213	AT3TE12545	AT9TSD1	1	1	0	1	0	0	0	0	0
214	AT3TE12935	ATREP2	1	1	0	1	0	0	0	0	0
215	AT3TE18040	HELITRON1	1	0	1	0	1	0	0	0	0
216	AT3TE20965	ATREP1	1	1	0	1	0	0	0	0	0
217	AT3TE24550	VANDAL13	1	1	0	1	0	0	0	0	0
218	AT3TE27270	AT9NMU1	1	1	0	1	0	0	0	0	0
219	AT3TE28210	ATREP10D	1	1	0	1	0	0	0	0	0
220	AT3TE28255	ATREP1	1	1	0	1	0	0	0	0	0
221	AT3TE32640	RathE1_cons	1	1	0	1	0	0	0	0	0
222	AT3TE32785	ATCOPIA5	1	0	1	0	1	0	0	0	0
223	AT3TE33205	ATREP10B	1	1	0	1	0	0	0	0	0
224	AT3TE33475	ATREP11	1	1	0	1	0	0	0	0	0
225	AT3TE34145	ATLINEIII	1	1	0	1	0	0	0	0	0
226	AT3TE34420	SIMPLEHAT1	1	1	0	1	0	0	0	0	0
227	AT3TE34480	HELITRONY1E	1	1	0	1	0	0	0	0	0
228	AT3TE34920	ATREP3	1	1	0	1	0	0	0	0	0
229	AT3TE34925	ATREP1	1	1	0	1	0	0	0	0	0
230	AT3TE34940	RathE2_cons	1	1	0	1	0	0	0	0	0
231	AT3TE36720	ATREP3	1	1	0	1	0	0	0	0	0
232	AT3TE37155	HELITRONY3A	1	1	0	1	0	0	0	0	0
233	AT3TE38650	ATREP9	1	1	0	1	0	0	0	0	0
234	AT3TE39115	ATREP7	1	1	0	1	0	0	0	0	0
235	AT3TE39430	ATLINEIII	1	0	1	0	1	0	0	0	0
236	AT3TE39540	ATENSPM5	1	1	0	1	0	0	0	0	0
237	AT3TE39820	ATREP11	1	1	0	1	0	0	0	0	0
238	AT3TE40445	ATLINEIII	1	1	0	1	0	0	0	0	0
239	AT3TE40545	BRODYAGA2	1	1	0	1	0	0	0	0	0
240	AT3TE41475	ATREP10C	1	0	1	0	1	0	0	0	0
241	AT3TE41565	HELITRONY3	1	1	0	1	0	0	0	0	0
242	AT3TE42190	ATSINE2A	1	1	0	1	0	0	0	0	0
243	AT3TE42790	ARNOLDY1	1	1	0	1	0	0	0	0	0
244	AT3TE43450	TAG2	1	1	0	1	0	0	0	0	0
245	AT3TE44720	ATREP2A	1	1	0	1	0	0	0	0	0
246	AT3TE44730	ATREP2	1	1	0	1	0	0	0	0	0
247	AT3TE45525	TNAT2A	1	1	0	1	0	0	0	0	0
248	AT3TE45625	HELITRONY2	1	1	0	1	0	0	0	0	0
249	AT3TE45635	TAG2	1	1	0	1	0	0	0	0	0
250	AT3TE46160	RathE3_cons	1	1	0	1	0	0	0	0	0
251	AT3TE46275	ATREP10D	1	1	0	1	0	0	0	0	0
252	AT3TE46410	RathE2_cons	1	1	0	1	0	0	0	0	0
253	AT3TE46530	ATREP3	1	1	0	1	0	0	0	0	0
254	AT3TE48120	ATENSPM6	1	0	1	0	1	0	0	0	0
255	AT3TE48840	HELITRONY3	1	1	0	1	0	0	0	0	0
256	AT3TE49090	ATMU5	1	1	0	1	0	0	0	0	0
257	AT3TE50735	ATDNAI27T9A	1	0	1	0	1	0	0	0	0
258	AT3TE52115	ATDNAI27T9A	1	1	0	1	0	0	0	0	0
259	AT3TE52540	VANDAL21	1	0	1	0	1	0	0	0	0
260	AT3TE53985	ATENSPM2	1	0	1	0	1	0	0	0	0
261	AT3TE54245	ARNOLDY2	1	1	0	1	0	0	0	0	0
262	AT3TE54510	VANDAL2	1	0	1	0	1	0	0	0	0
263	AT3TE55395	ATHILA6A	1	0	1	0	1	0	0	0	0
264	AT3TE57785	ATHILA6A	1	0	1	0	1	0	0	0	0
265	AT3TE57860	TAT1_ATH	1	0	1	0	1	0	0	0	0
266	AT3TE58600	ATDNAI27T9C	1	0	1	0	1	0	0	0	0
267	AT3TE58765	ATDNAI27T9A	1	0	1	0	1	0	0	0	0
268	AT3TE58835	ATREP11	1	1	0	1	0	0	0	0	0
269	AT3TE61395	ATENSPM1A	1	0	1	0	1	0	0	0	0
270	AT3TE61730	ATREP7	1	1	0	1	0	0	0	0	0
271	AT3TE61900	RathE3_cons	1	1	0	1	0	0	0	0	0
272	AT3TE62310	ATREP10D	1	1	0	1	0	0	0	0	0
273	AT3TE62375	ATREP10B	1	1	0	1	0	0	0	0	0
274	AT3TE62415	HELITRONY3	1	1	0	1	0	0	0	0	0
275	AT3TE63805	ATREP3	1	1	0	1	0	0	0	0	0
276	AT3TE63810	HELITRONY1B	1	0	1	0	1	0	0	0	0
277	AT3TE63825	ATSINE4	1	0	1	0	1	0	0	0	0
278	AT3TE64730	RathE1_cons	1	1	0	1	0	0	0	0	0
279	AT3TE65030	BRODYAGA1A	1	1	0	1	0	0	0	0	0
280	AT3TE65770	ATREP10D	1	1	0	1	0	0	0	0	0
281	AT3TE65820	VANDAL18NA	1	1	0	1	0	0	0	0	0
282	AT3TE65875	ATREP10D	1	1	0	1	0	0	0	0	0
283	AT3TE67040	BRODYAGA1A	1	1	0	1	0	0	0	0	0
284	AT3TE67410	ATHPOGON1	1	1	0	1	0	0	0	0	0
285	AT3TE67835	BRODYAGA2	1	1	0	1	0	0	0	0	0
286	AT3TE70405	META1	1	1	0	1	0	0	0	0	0
287	AT3TE71155	AT9TSD1	1	1	0	1	0	0	0	0	0
288	AT3TE72885	ATREP15	1	1	0	1	0	0	0	0	0
289	AT3TE74110	RP1_AT	1	1	0	1	0	0	0	0	0
290	AT3TE75300	RathE1_cons	1	1	0	1	0	0	0	0	0
291	AT3TE76625	ATREP1	1	1	0	1	0	0	0	0	0
292	AT3TE76770	ATREP3	1	1	0	1	0	0	0	0	0
293	AT3TE79240	ATREP2A	1	1	0	1	0	0	0	0	0
294	AT3TE79300	ATCOPIA49	1	1	0	1	0	0	0	0	0
295	AT3TE79320	HELITRONY1E	1	1	0	1	0	0	0	0	0
296	AT3TE79620	ATREP2	1	1	0	1	0	0	0	0	0
297	AT3TE80220	TSCL	1	1	0	1	0	0	0	0	0
298	AT3TE81870	RP1_AT	1	1	0	1	0	0	0	0	0
299	AT3TE82240	BOMZH1	1	1	0	1	0	0	0	0	0
300	AT3TE82430	DT1	1	1	0	1	0	0	0	0	0
301	AT3TE82555	ATGP3	1	0	1	0	1	0	0	0	0
302	AT3TE84915	ATREP10	1	1	0	1	0	0	0	0	0
303	AT3TE85550	RP1_AT	1	1	0	1	0	0	0	0	0
304	AT3TE89720	ATREP5	1	1	0	1	0	0	0	0	0
305	AT3TE89880	ATCOPIA41	1	1	0	1	0	0	0	0	0
306	AT3TE92360	ATDNAI27T9A	1	1	0	1	0	0	0	0	0
307	AT4TE00385	VANDAL22	1	1	0	1	0	0	0	0	0
308	AT4TE00745	ATHATN1	1	1	0	1	0	0	0	0	0
309	AT4TE00950	HELITRONY1B	1	1	0	1	0	0	0	0	0
310	AT4TE01555	BOMZH1	1	1	0	1	0	0	0	0	0
311	AT4TE01640	ATREP3	1	1	0	1	0	0	0	0	0
312	AT4TE01950	VANDAL21	1	1	0	1	0	0	0	0	0
313	AT4TE02920	ATREP5	1	1	0	1	0	0	0	0	0
314	AT4TE03095	ATREP10C	1	1	0	1	0	0	0	0	0
315	AT4TE03740	RathE2_cons	1	1	0	1	0	0	0	0	0
316	AT4TE05190	ATENSPM1	1	0	1	0	1	0	0	0	0
317	AT4TE06990	ATREP10B	1	1	0	1	0	0	0	0	0
318	AT4TE08110	AT9TSD1	1	0	1	0	1	0	0	0	0
319	AT4TE08945	ATHILA2	1	1	0	1	0	0	0	0	0
320	AT4TE11715	ATSINE4	1	1	0	1	0	0	0	0	0
321	AT4TE12260	RathE1_cons	1	1	0	1	0	0	0	0	0
322	AT4TE16395	ATHILA6A	1	0	1	0	1	0	0	0	0
323	AT4TE16655	VANDAL18NB	1	0	1	0	1	0	0	0	0
324	AT4TE20205	ATHILA4	1	0	1	0	1	0	0	0	0
325	AT4TE21685	LIMPET1	1	0	1	0	1	0	0	0	0
326	AT4TE21900	VANDAL11	1	1	0	1	0	0	0	0	0
327	AT4TE21990	ARNOLDY1	1	1	0	1	0	0	0	0	0
328	AT4TE22040	SIMPLEHAT1	1	1	0	1	0	0	0	0	0
329	AT4TE22605	ATREP15	1	1	0	1	0	0	0	0	0
330	AT4TE22745	ATHPOGON3	1	1	0	1	0	0	0	0	0
331	AT4TE23300	BRODYAGA1	1	1	0	1	0	0	0	0	0
332	AT4TE23520	HELITRONY3	1	1	0	1	0	0	0	0	0
333	AT4TE23875	ATREP9	1	1	0	1	0	0	0	0	0
334	AT4TE24105	ATREP10D	1	1	0	1	0	0	0	0	0
335	AT4TE24185	ATREP4	1	1	0	1	0	0	0	0	0
336	AT4TE25015	HELITRONY1D	1	1	0	1	0	0	0	0	0
337	AT4TE25590	ATCOPIA49	1	0	1	0	1	0	0	0	0
338	AT4TE26155	ATREP3	1	1	0	1	0	0	0	0	0
339	AT4TE27455	ATREP10D	1	1	0	1	0	0	0	0	0
340	AT4TE27660	ATSINE4	1	1	0	1	0	0	0	0	0
341	AT4TE27910	HELITRONY3	1	1	0	1	0	0	0	0	0
342	AT4TE29015	BRODYAGA1A	1	1	0	1	0	0	0	0	0
343	AT4TE30595	ATHATN7	1	0	1	0	1	0	0	0	0
344	AT4TE30830	SIMPLEGUY1	1	1	0	1	0	0	0	0	0
345	AT4TE32185	ATSINE2A	1	1	0	1	0	0	0	0	0
346	AT4TE32245	ATREP10D	1	1	0	1	0	0	0	0	0
347	AT4TE33480	ATREP2A	1	1	0	1	0	0	0	0	0
348	AT4TE34735	ATREP8	1	1	0	1	0	0	0	0	0
349	AT4TE35910	ATN9_1	1	1	0	1	0	0	0	0	0
350	AT4TE38020	ATHPOGON1	1	1	0	1	0	0	0	0	0
351	AT4TE39330	HELITRONY3	1	1	0	1	0	0	0	0	0
352	AT4TE41060	ATREP2A	1	1	0	1	0	0	0	0	0
353	AT4TE41710	RP1_AT	1	1	0	1	0	0	0	0	0
354	AT4TE41820	META1	1	1	0	1	0	0	0	0	0
355	AT4TE42220	ATSINE4	1	1	0	1	0	0	0	0	0
356	AT4TE47620	RathE1_cons	1	0	1	0	1	0	0	0	0
357	AT4TE48195	VANDAL5	1	0	1	0	1	0	0	0	0
358	AT4TE48660	SIMPLEGUY1	1	1	0	1	0	0	0	0	0
359	AT4TE48735	VANDAL18NA	1	1	0	1	0	0	0	0	0
360	AT4TE48765	ATREP3	1	1	0	1	0	0	0	0	0
361	AT4TE49460	BRODYAGA2	1	1	0	1	0	0	0	0	0
362	AT4TE51575	ATREP7	1	1	0	1	0	0	0	0	0
363	AT4TE53965	ATCOPIA22	1	1	0	1	0	0	0	0	0
364	AT4TE54340	ATREP10D	1	1	0	1	0	0	0	0	0
365	AT4TE57850	ATHATN7	1	0	1	0	1	0	0	0	0
366	AT4TE59485	ATREP7	1	1	0	1	0	0	0	0	0
367	AT4TE60590	ATHPOGON1	1	1	0	1	0	0	0	0	0
368	AT4TE60690	ATREP2A	1	1	0	1	0	0	0	0	0
369	AT4TE63090	HELITRONY3	1	1	0	1	0	0	0	0	0
370	AT4TE64720	ATCOPIA68	1	0	1	0	1	0	0	0	0
371	AT4TE67560	VANDAL6	1	0	1	0	1	0	0	0	0
372	AT4TE69050	ATCOPIA95	1	1	0	1	0	0	0	0	0
373	AT4TE70790	SIMPLEGUY1	1	1	0	1	0	0	0	0	0
374	AT4TE82985	ARNOLDY1	1	1	0	1	0	0	0	0	0
375	AT4TE84485	ATREP1	1	1	0	1	0	0	0	0	0
376	AT4TE89905	BRODYAGA2	1	1	0	1	0	0	0	0	0
377	AT5TE00480	Unassigned	1	1	0	1	0	0	0	0	0
378	AT5TE01120	RathE1_cons	1	1	0	1	0	0	0	0	0
379	AT5TE01230	ATREP2A	1	1	0	1	0	0	0	0	0
380	AT5TE04290	ATREP10C	1	1	0	1	0	0	0	0	0
381	AT5TE05390	ATREP15	1	1	0	1	0	0	0	0	0
382	AT5TE05395	ATREP10D	1	1	0	1	0	0	0	0	0
383	AT5TE08270	RP1_AT	1	1	0	1	0	0	0	0	0
384	AT5TE10390	RP1_AT	1	1	0	1	0	0	0	0	0
385	AT5TE13080	ATREP10D	1	1	0	1	0	0	0	0	0
386	AT5TE16420	ATREP10D	1	1	0	1	0	0	0	0	0
387	AT5TE19060	LIMPET1	1	0	1	0	1	0	0	0	0
388	AT5TE19530	ATDNAI27T9A	1	0	1	0	1	0	0	0	0
389	AT5TE20440	ATREP1	1	1	0	1	0	0	0	0	0
390	AT5TE20625	ATREP15	1	1	0	1	0	0	0	0	0
391	AT5TE21080	ATMU1	1	0	1	0	1	0	0	0	0
392	AT5TE21595	ARNOLDY1	1	1	0	1	0	0	0	0	0
393	AT5TE21635	ATTIR16T3A	1	1	0	1	0	0	0	0	0
394	AT5TE21975	ATREP10	1	1	0	1	0	0	0	0	0
395	AT5TE23125	RP1_AT	1	1	0	1	0	0	0	0	0
396	AT5TE27090	RathE3_cons	1	1	0	1	0	0	0	0	0
397	AT5TE27840	ATREP2	1	1	0	1	0	0	0	0	0
398	AT5TE28330	VANDAL16	1	1	0	1	0	0	0	0	0
399	AT5TE29530	HELITRONY1E	1	1	0	1	0	0	0	0	0
400	AT5TE30490	ATDNAI27T9C	1	0	1	0	1	0	0	0	0
401	AT5TE31160	ATLINE1A	1	1	0	1	0	0	0	0	0
402	AT5TE31655	ATREP2	1	1	0	1	0	0	0	0	0
403	AT5TE31945	ARNOLDY1	1	1	0	1	0	0	0	0	0
404	AT5TE31950	ARNOLDY2	1	1	0	1	0	0	0	0	0
405	AT5TE32280	VANDAL17	1	0	1	0	1	0	0	0	0
406	AT5TE33740	HELITRONY3	1	1	0	1	0	0	0	0	0
407	AT5TE34055	META1	1	1	0	1	0	0	0	0	0
408	AT5TE34605	ATREP10B	1	1	0	1	0	0	0	0	0
409	AT5TE34705	RathE1_cons	1	1	0	1	0	0	0	0	0
410	AT5TE34865	ATREP3	1	1	0	1	0	0	0	0	0
411	AT5TE35120	META1	1	1	0	1	0	0	0	0	0
412	AT5TE35760	HELITRONY1D	1	1	0	1	0	0	0	0	0
413	AT5TE35960	ATREP10C	1	1	0	1	0	0	0	0	0
414	AT5TE36160	ATLINE2	1	0	1	0	1	0	0	0	0
415	AT5TE36315	ATREP2A	1	1	0	1	0	0	0	0	0
416	AT5TE36505	RathE1_cons	1	1	0	1	0	0	0	0	0
417	AT5TE36890	HELITRONY3	1	1	0	1	0	0	0	0	0
418	AT5TE37665	ATGP7	1	0	1	0	1	0	0	0	0
419	AT5TE37825	ATLANTYS2	1	0	1	0	1	0	0	0	0
420	AT5TE37870	ATDNAI27T9C	1	0	1	0	1	0	0	0	0
421	AT5TE38485	ATDNA12T3_2	1	0	1	0	1	0	0	0	0
422	AT5TE38735	ATENSPM6	1	0	1	0	1	0	0	0	0
423	AT5TE38875	HELITRONY3	1	1	0	1	0	0	0	0	0
424	AT5TE40180	ATHILA2	1	0	1	0	1	0	0	0	0
425	AT5TE41520	ATHILA4	1	1	0	1	0	0	0	0	0
426	AT5TE43050	ATHILA	1	0	1	0	1	0	0	0	0
427	AT5TE44440	ATREP7	1	1	0	1	0	0	0	0	0
428	AT5TE47085	HELITRON1	1	0	1	0	1	0	0	0	0
429	AT5TE48705	HELITRONY1E	1	1	0	1	0	0	0	0	0
430	AT5TE49300	ATREP13	1	1	0	1	0	0	0	0	0
431	AT5TE49515	RP1_AT	1	1	0	1	0	0	0	0	0
432	AT5TE50230	ATREP1	1	1	0	1	0	0	0	0	0
433	AT5TE50935	ATREP4	1	1	0	1	0	0	0	0	0
434	AT5TE52400	ATLINE1_2	1	0	1	0	1	0	0	0	0
435	AT5TE54160	RathE1_cons	1	1	0	1	0	0	0	0	0
436	AT5TE54920	HELITRONY3	1	1	0	1	0	0	0	0	0
437	AT5TE54990	HELITRONY3	1	1	0	1	0	0	0	0	0
438	AT5TE55835	TAG2	1	1	0	1	0	0	0	0	0
439	AT5TE56160	RathE1_cons	1	1	0	1	0	0	0	0	0
440	AT5TE56385	ATLINE2	1	1	0	1	0	0	0	0	0
441	AT5TE56560	TAG2	1	1	0	1	0	0	0	0	0
442	AT5TE56585	ATCOPIA25	1	0	1	0	1	0	0	0	0
443	AT5TE56690	RathE2_cons	1	1	0	1	0	0	0	0	0
444	AT5TE56710	ATCOPIA65	1	1	0	1	0	0	0	0	0
445	AT5TE57805	ARNOLDY2	1	1	0	1	0	0	0	0	0
446	AT5TE57890	ATREP1	1	1	0	1	0	0	0	0	0
447	AT5TE58780	ATREP10D	1	1	0	1	0	0	0	0	0
448	AT5TE60215	ATDNAI27T9C	1	1	0	1	0	0	0	0	0
449	AT5TE60915	ATREP2	1	1	0	1	0	0	0	0	0
450	AT5TE61085	ATCOPIA13	1	1	0	1	0	0	0	0	0
451	AT5TE63560	ATREP6	1	1	0	1	0	0	0	0	0
452	AT5TE63610	ENDOVIR1	1	1	0	1	0	0	0	0	0
453	AT5TE63740	ATLINE1A	1	1	0	1	0	0	0	0	0
454	AT5TE63845	BRODYAGA2	1	1	0	1	0	0	0	0	0
455	AT5TE64270	ATREP3	1	1	0	1	0	0	0	0	0
456	AT5TE64565	ATREP15	1	1	0	1	0	0	0	0	0
457	AT5TE64570	ATREP2	1	1	0	1	0	0	0	0	0
458	AT5TE65150	ATLINE1A	1	1	0	1	0	0	0	0	0
459	AT5TE66280	AT9TSD1	1	1	0	1	0	0	0	0	0
460	AT5TE66400	ATREP5	1	1	0	1	0	0	0	0	0
461	AT5TE66440	ATENSPM3	1	1	0	1	0	0	0	0	0
462	AT5TE68285	BRODYAGA2	1	1	0	1	0	0	0	0	0
463	AT5TE68535	ATHPOGON1	1	1	0	1	0	0	0	0	0
464	AT5TE68855	ATREP4	1	1	0	1	0	0	0	0	0
465	AT5TE68990	ATLINE1_4	1	1	0	1	0	0	0	0	0
466	AT5TE69840	ATREP11A	1	1	0	1	0	0	0	0	0
467	AT5TE69895	HELITRONY3	1	1	0	1	0	0	0	0	0
468	AT5TE70175	VANDAL18NB	1	1	0	1	0	0	0	0	0
469	AT5TE72015	RP1_AT	1	1	0	1	0	0	0	0	0
470	AT5TE73020	SIMPLEGUY1	1	1	0	1	0	0	0	0	0
471	AT5TE75710	ATREP14	1	1	0	1	0	0	0	0	0
472	AT5TE77160	DT1	1	1	0	1	0	0	0	0	0
473	AT5TE79110	TAG3N1	1	0	1	0	1	0	0	0	0
474	AT5TE80860	ATREP2A	1	1	0	1	0	0	0	0	0
475	AT5TE81400	ATREP13	1	1	0	1	0	0	0	0	0
476	AT5TE82820	RP1_AT	1	1	0	1	0	0	0	0	0
477	AT5TE83215	ATCOPIA49	1	0	1	0	1	0	0	0	0
478	AT5TE84580	HARBINGER	1	0	1	0	1	0	0	0	0
479	AT5TE86760	HELITRONY1A	1	1	0	1	0	0	0	0	0
480	AT5TE87680	RP1_AT	1	1	0	1	0	0	0	0	0
481	AT5TE88270	ATREP10B	1	1	0	1	0	0	0	0	0
482	AT5TE90875	ATREP3	1	1	0	1	0	0	0	0	0
483	AT5TE93335	ATREP6	1	1	0	1	0	0	0	0	0
484	AT5TE93635	ATREP2	1	1	0	1	0	0	0	0	0
485	AT5TE96490	ATREP2	1	1	0	1	0	0	0	0	0
	Name	Alias	Number of mutants with Hypo or Hypermethylated DMRs	Number of mutants with Hypomethylated DMRs	Number of mutants with Hypermethylated DMRs	ago4_hypomethylated_DMRs	ago4_hypermethylated_DMRs	ago9_hypomethylated_DMRs	ago9_hypermethylated_DMRs	rdr6_hypomethylated_DMRs	rdr6_hypermethylated_DMRs
	TEs represented in DMRs of ago9
1	AT3TE45180	ARNOLDY1	1	1	1	0	0	1	2	0	0
2	AT3TE70410	META1	1	1	1	0	0	1	2	0	0
3	AT1TE39390	ATENSPM5	1	1	1	0	0	1	1	0	0
4	AT3TE33980	LIMPET1	1	1	1	0	0	1	1	0	0
5	AT5TE58250	HELITRONY3	1	1	1	0	0	1	1	0	0
6	AT5TE60370	ATREP11	1	1	1	0	0	1	1	0	0
7	AT2TE11145	ATHILA2	1	0	1	0	0	0	3	0	0
8	AT1TE53995	ATGP1	1	0	1	0	0	0	2	0	0
9	AT1TE56170	ATREP5	1	0	1	0	0	0	2	0	0
10	AT2TE06405	META1	1	0	1	0	0	0	2	0	0
11	AT2TE48795	ATREP3	1	0	1	0	0	0	2	0	0
12	AT3TE33545	ATREP3	1	0	1	0	0	0	2	0	0
13	AT3TE40655	ATREP3	1	0	1	0	0	0	2	0	0
14	AT3TE47385	ARNOLDY1	1	0	1	0	0	0	2	0	0
15	AT3TE90030	VANDAL2N1	1	0	1	0	0	0	2	0	0
16	AT4TE49990	META1	1	0	1	0	0	0	2	0	0
17	AT4TE52280	ATREP3	1	0	1	0	0	0	2	0	0
18	AT4TE71140	ATREP6	1	0	1	0	0	0	2	0	0
19	AT5TE10990	ATREP3	1	0	1	0	0	0	2	0	0
20	AT5TE17300	ATREP3	1	0	1	0	0	0	2	0	0
21	AT5TE23285	ATCOPIA90	1	1	0	0	0	2	0	0	0
22	AT5TE30195	ATREP3	1	0	1	0	0	0	2	0	0
23	AT5TE57830	ATREP6	1	0	1	0	0	0	2	0	0
24	AT5TE68105	ATREP13	1	0	1	0	0	0	2	0	0
25	AT5TE68695	ATREP2	1	0	1	0	0	0	2	0	0
26	AT5TE69940	VANDAL18NA	1	0	1	0	0	0	2	0	0
27	AT1TE01395	SIMPLEGUY1	1	0	1	0	0	0	1	0	0
28	AT1TE02465	ATREP5	1	0	1	0	0	0	1	0	0
29	AT1TE04165	ATREP7	1	0	1	0	0	0	1	0	0
30	AT1TE04710	ATDNAI27T9B	1	0	1	0	0	0	1	0	0
31	AT1TE06480	ATREP3	1	0	1	0	0	0	1	0	0
32	AT1TE08240	TAG2	1	1	0	0	0	1	0	0	0
33	AT1TE09820	ATREP6	1	0	1	0	0	0	1	0	0
34	AT1TE10865	ATREP13	1	0	1	0	0	0	1	0	0
35	AT1TE11100	RP1_AT	1	1	0	0	0	1	0	0	0
36	AT1TE21840	ATHPOGON1	1	1	0	0	0	1	0	0	0
37	AT1TE23505	ATREP5	1	0	1	0	0	0	1	0	0
38	AT1TE29610	ATREP15	1	0	1	0	0	0	1	0	0
39	AT1TE29990	ATLINE1A	1	0	1	0	0	0	1	0	0
40	AT1TE31590	ATREP3	1	0	1	0	0	0	1	0	0
41	AT1TE32755	VANDAL1	1	0	1	0	0	0	1	0	0
42	AT1TE34015	HELITRONY3	1	0	1	0	0	0	1	0	0
43	AT1TE34125	ATHPOGON1	1	0	1	0	0	0	1	0	0
44	AT1TE34255	ATREP2	1	0	1	0	0	0	1	0	0
45	AT1TE35625	ATREP3	1	1	0	0	0	1	0	0	0
46	AT1TE35970	VANDAL20	1	1	0	0	0	1	0	0	0
47	AT1TE35985	RathE3_cons	1	0	1	0	0	0	1	0	0
48	AT1TE36715	ATREP10	1	0	1	0	0	0	1	0	0
49	AT1TE37685	RathE1_cons	1	1	0	0	0	1	0	0	0
50	AT1TE37925	ATREP5	1	0	1	0	0	0	1	0	0
51	AT1TE38705	TNAT2A	1	0	1	0	0	0	1	0	0
52	AT1TE38795	ARNOLDY2	1	1	0	0	0	1	0	0	0
53	AT1TE38835	ATREP15	1	0	1	0	0	0	1	0	0
54	AT1TE38940	ATENSPM1A	1	0	1	0	0	0	1	0	0
55	AT1TE39215	HELITRONY1B	1	0	1	0	0	0	1	0	0
56	AT1TE40090	ATREP3	1	0	1	0	0	0	1	0	0
57	AT1TE40955	ATGP2	1	0	1	0	0	0	1	0	0
58	AT1TE41345	ATLANTYS2	1	0	1	0	0	0	1	0	0
59	AT1TE41350	VANDAL16	1	0	1	0	0	0	1	0	0
60	AT1TE41995	BRODYAGA1	1	0	1	0	0	0	1	0	0
61	AT1TE42370	ATREP2A	1	0	1	0	0	0	1	0	0
62	AT1TE42395	ATGP3	1	0	1	0	0	0	1	0	0
63	AT1TE42635	ATREP3	1	0	1	0	0	0	1	0	0
64	AT1TE43340	ATREP10D	1	0	1	0	0	0	1	0	0
65	AT1TE45355	ATGP1	1	0	1	0	0	0	1	0	0
66	AT1TE45415	ATDNAI27T9C	1	0	1	0	0	0	1	0	0
67	AT1TE46805	ATHILA3	1	0	1	0	0	0	1	0	0
68	AT1TE46810	ATHILA3	1	0	1	0	0	0	1	0	0
69	AT1TE47010	ARNOLDY1	1	0	1	0	0	0	1	0	0
70	AT1TE47040	ATHILA4C	1	0	1	0	0	0	1	0	0
71	AT1TE47080	ATHILA	1	1	0	0	0	1	0	0	0
72	AT1TE47570	ATHILA2	1	0	1	0	0	0	1	0	0
73	AT1TE47700	ATHILA2	1	0	1	0	0	0	1	0	0
74	AT1TE47780	ATHILA2	1	0	1	0	0	0	1	0	0
75	AT1TE48020	ATHILA6A	1	0	1	0	0	0	1	0	0
76	AT1TE48045	ATLANTYS1	1	0	1	0	0	0	1	0	0
77	AT1TE48230	ATHILA3	1	1	0	0	0	1	0	0	0
78	AT1TE51235	ATHILA	1	0	1	0	0	0	1	0	0
79	AT1TE51245	ATGP2N	1	0	1	0	0	0	1	0	0
80	AT1TE51465	HELITRONY3	1	0	1	0	0	0	1	0	0
81	AT1TE51540	ATENSPM5	1	0	1	0	0	0	1	0	0
82	AT1TE52105	ATHILA2	1	0	1	0	0	0	1	0	0
83	AT1TE52125	ATHILA2	1	0	1	0	0	0	1	0	0
84	AT1TE52860	ATIS112A	1	0	1	0	0	0	1	0	0
85	AT1TE53095	ATCOPIA58	1	0	1	0	0	0	1	0	0
86	AT1TE53540	HELITRONY3	1	0	1	0	0	0	1	0	0
87	AT1TE53765	VANDAL22	1	0	1	0	0	0	1	0	0
88	AT1TE54365	ATHPOGO	1	1	0	0	0	1	0	0	0
89	AT1TE54370	ATREP13	1	0	1	0	0	0	1	0	0
90	AT1TE54480	ATHILA5	1	0	1	0	0	0	1	0	0
91	AT1TE54670	ATREP5	1	0	1	0	0	0	1	0	0
92	AT1TE54770	HELITRONY3	1	1	0	0	0	1	0	0	0
93	AT1TE55730	VANDAL1N1	1	0	1	0	0	0	1	0	0
94	AT1TE55825	HELITRONY3	1	0	1	0	0	0	1	0	0
95	AT1TE55985	ATREP3	1	0	1	0	0	0	1	0	0
96	AT1TE56300	ATREP3	1	0	1	0	0	0	1	0	0
97	AT1TE56365	VANDALNX1	1	0	1	0	0	0	1	0	0
98	AT1TE56420	VANDAL1	1	0	1	0	0	0	1	0	0
99	AT1TE56425	VANDAL1	1	0	1	0	0	0	1	0	0
100	AT1TE56620	ATREP15	1	0	1	0	0	0	1	0	0
101	AT1TE58140	ATCOPIA36	1	0	1	0	0	0	1	0	0
102	AT1TE58195	ATREP3	1	0	1	0	0	0	1	0	0
103	AT1TE58525	ATREP2A	1	0	1	0	0	0	1	0	0
104	AT1TE60640	ARNOLDY2	1	0	1	0	0	0	1	0	0
105	AT1TE61755	ATREP13	1	0	1	0	0	0	1	0	0
106	AT1TE62820	ATLANTYS1	1	0	1	0	0	0	1	0	0
107	AT1TE62870	HELITRONY1E	1	0	1	0	0	0	1	0	0
108	AT1TE63190	ATCOPIA96	1	0	1	0	0	0	1	0	0
109	AT1TE64105	ATN9_1	1	0	1	0	0	0	1	0	0
110	AT1TE64445	ATREP3	1	0	1	0	0	0	1	0	0
111	AT1TE65200	HELITRON4	1	0	1	0	0	0	1	0	0
112	AT1TE66090	ATREP3	1	0	1	0	0	0	1	0	0
113	AT1TE66640	ATREP1	1	0	1	0	0	0	1	0	0
114	AT1TE67140	HELITRON1	1	1	0	0	0	1	0	0	0
115	AT1TE67920	ATREP1	1	0	1	0	0	0	1	0	0
116	AT1TE68310	VANDAL2N1	1	0	1	0	0	0	1	0	0
117	AT1TE69990	ATREP3	1	1	0	0	0	1	0	0	0
118	AT1TE71330	ATREP1	1	0	1	0	0	0	1	0	0
119	AT1TE71775	ATCOPIA8B	1	0	1	0	0	0	1	0	0
120	AT1TE72020	BRODYAGA2	1	0	1	0	0	0	1	0	0
121	AT1TE72500	RathE1_cons	1	1	0	0	0	1	0	0	0
122	AT1TE72610	SIMPLEHAT1	1	0	1	0	0	0	1	0	0
123	AT1TE72980	SIMPLEHAT2	1	0	1	0	0	0	1	0	0
124	AT1TE73010	ATN9_1	1	0	1	0	0	0	1	0	0
125	AT1TE73300	ATREP2	1	0	1	0	0	0	1	0	0
126	AT1TE74085	ATREP3	1	0	1	0	0	0	1	0	0
127	AT1TE74615	ATREP3	1	0	1	0	0	0	1	0	0
128	AT1TE76325	ATN9_1	1	0	1	0	0	0	1	0	0
129	AT1TE76780	LIMPET1	1	0	1	0	0	0	1	0	0
130	AT1TE78070	HELITRONY3	1	0	1	0	0	0	1	0	0
131	AT1TE79940	RathE1_cons	1	1	0	0	0	1	0	0	0
132	AT1TE81285	ATTIRX1C	1	0	1	0	0	0	1	0	0
133	AT1TE84335	SIMPLEGUY1	1	0	1	0	0	0	1	0	0
134	AT1TE86375	ATDNA2T9A	1	0	1	0	0	0	1	0	0
135	AT1TE86940	ATREP13	1	0	1	0	0	0	1	0	0
136	AT1TE88955	ATHPOGON1	1	0	1	0	0	0	1	0	0
137	AT1TE92655	ATREP7	1	0	1	0	0	0	1	0	0
138	AT1TE98065	ATREP11	1	0	1	0	0	0	1	0	0
139	AT2TE00985	ATREP10	1	1	0	0	0	1	0	0	0
140	AT2TE01125	ATSINE4	1	1	0	0	0	1	0	0	0
141	AT2TE01530	ATLINE1A	1	1	0	0	0	1	0	0	0
142	AT2TE01630	ATREP3	1	0	1	0	0	0	1	0	0
143	AT2TE02430	ATSINE4	1	0	1	0	0	0	1	0	0
144	AT2TE02465	ARNOLD1	1	0	1	0	0	0	1	0	0
145	AT2TE03100	ATREP6	1	0	1	0	0	0	1	0	0
146	AT2TE03375	ATREP11	1	1	0	0	0	1	0	0	0
147	AT2TE03465	ATREP10D	1	0	1	0	0	0	1	0	0
148	AT2TE03505	ATREP6	1	0	1	0	0	0	1	0	0
149	AT2TE03720	ATLINE1A	1	0	1	0	0	0	1	0	0
150	AT2TE04145	ATREP15	1	0	1	0	0	0	1	0	0
151	AT2TE04385	ATREP3	1	0	1	0	0	0	1	0	0
152	AT2TE04525	VANDAL3	1	0	1	0	0	0	1	0	0
153	AT2TE04675	ATREP8	1	0	1	0	0	0	1	0	0
154	AT2TE05440	ARNOLD2	1	0	1	0	0	0	1	0	0
155	AT2TE05470	ATREP3	1	0	1	0	0	0	1	0	0
156	AT2TE05760	ATREP16	1	1	0	0	0	1	0	0	0
157	AT2TE06330	ATN9_1	1	0	1	0	0	0	1	0	0
158	AT2TE06350	ATREP1	1	0	1	0	0	0	1	0	0
159	AT2TE06390	ATCOPIA28	1	0	1	0	0	0	1	0	0
160	AT2TE06445	ATREP2	1	0	1	0	0	0	1	0	0
161	AT2TE07450	HELITRON4	1	0	1	0	0	0	1	0	0
162	AT2TE07775	ATREP10B	1	0	1	0	0	0	1	0	0
163	AT2TE08640	ATIS112A	1	0	1	0	0	0	1	0	0
164	AT2TE10025	TNAT2A	1	0	1	0	0	0	1	0	0
165	AT2TE10300	ATREP10D	1	0	1	0	0	0	1	0	0
166	AT2TE10455	HELITRONY1E	1	0	1	0	0	0	1	0	0
167	AT2TE11075	TAG3N1	1	0	1	0	0	0	1	0	0
168	AT2TE11210	ATHILA4B_LTR	1	0	1	0	0	0	1	0	0
169	AT2TE11225	ATHILA4	1	0	1	0	0	0	1	0	0
170	AT2TE11815	VANDAL1	1	0	1	0	0	0	1	0	0
171	AT2TE11840	HELITRONY3	1	0	1	0	0	0	1	0	0
172	AT2TE13335	VANDAL3	1	0	1	0	0	0	1	0	0
173	AT2TE16940	ATHAT10	1	0	1	0	0	0	1	0	0
174	AT2TE18055	LIMPET1	1	0	1	0	0	0	1	0	0
175	AT2TE18315	ARNOLDY1	1	1	0	0	0	1	0	0	0
176	AT2TE20710	ATREP2	1	0	1	0	0	0	1	0	0
177	AT2TE21765	ATLANTYS1	1	0	1	0	0	0	1	0	0
178	AT2TE21855	ATCOPIA27	1	0	1	0	0	0	1	0	0
179	AT2TE22565	VANDAL1	1	1	0	0	0	1	0	0	0
180	AT2TE23185	ATENSPM9	1	0	1	0	0	0	1	0	0
181	AT2TE23255	ARNOLDY1	1	0	1	0	0	0	1	0	0
182	AT2TE23340	ATMU4	1	0	1	0	0	0	1	0	0
183	AT2TE23480	ATN9_1	1	0	1	0	0	0	1	0	0
184	AT2TE23670	ATGP1	1	0	1	0	0	0	1	0	0
185	AT2TE24820	ATREP3	1	0	1	0	0	0	1	0	0
186	AT2TE26035	ATREP3	1	0	1	0	0	0	1	0	0
187	AT2TE26100	ATREP15	1	0	1	0	0	0	1	0	0
188	AT2TE26190	ATREP15	1	0	1	0	0	0	1	0	0
189	AT2TE26230	ATCOPIA9	1	0	1	0	0	0	1	0	0
190	AT2TE26865	ARNOLDY2	1	0	1	0	0	0	1	0	0
191	AT2TE26910	ARNOLD2	1	0	1	0	0	0	1	0	0
192	AT2TE27150	HELITRONY1E	1	0	1	0	0	0	1	0	0
193	AT2TE27170	ATREP3	1	0	1	0	0	0	1	0	0
194	AT2TE27460	ATLANTYS1	1	0	1	0	0	0	1	0	0
195	AT2TE27540	ATREP3	1	0	1	0	0	0	1	0	0
196	AT2TE28020	ATMU1	1	1	0	0	0	1	0	0	0
197	AT2TE28110	ATREP1	1	0	1	0	0	0	1	0	0
198	AT2TE28160	ATCOPIA38	1	0	1	0	0	0	1	0	0
199	AT2TE28260	ATCOPIA38	1	0	1	0	0	0	1	0	0
200	AT2TE29725	VANDAL2N1	1	0	1	0	0	0	1	0	0
201	AT2TE29970	ATREP2	1	0	1	0	0	0	1	0	0
202	AT2TE30025	ATREP1	1	0	1	0	0	0	1	0	0
203	AT2TE32750	VANDAL16	1	0	1	0	0	0	1	0	0
204	AT2TE37325	ATREP4	1	0	1	0	0	0	1	0	0
205	AT2TE40895	VANDAL22	1	0	1	0	0	0	1	0	0
206	AT2TE41090	SIMPLEHAT2	1	0	1	0	0	0	1	0	0
207	AT2TE41180	BOMZH1	1	0	1	0	0	0	1	0	0
208	AT2TE44915	ATREP3	1	0	1	0	0	0	1	0	0
209	AT2TE45805	ATREP10B	1	0	1	0	0	0	1	0	0
210	AT2TE48010	ATHATN7	1	0	1	0	0	0	1	0	0
211	AT2TE52165	ATDNA2T9B	1	0	1	0	0	0	1	0	0
212	AT2TE52670	ATREP3	1	0	1	0	0	0	1	0	0
213	AT2TE55980	ATREP3	1	0	1	0	0	0	1	0	0
214	AT2TE56025	LIMPET1	1	0	1	0	0	0	1	0	0
215	AT2TE63770	VANDAL5A	1	0	1	0	0	0	1	0	0
216	AT2TE63800	ATENSPM1	1	0	1	0	0	0	1	0	0
217	AT2TE64035	ATREP1	1	0	1	0	0	0	1	0	0
218	AT2TE68900	ATTIRX1C	1	0	1	0	0	0	1	0	0
219	AT2TE74475	ATHPOGON1	1	0	1	0	0	0	1	0	0
220	AT2TE76585	ATREP10B	1	0	1	0	0	0	1	0	0
221	AT2TE78030	ATREP10D	1	0	1	0	0	0	1	0	0
222	AT2TE78945	ATDNAI27T9C	1	0	1	0	0	0	1	0	0
223	AT2TE87640	ATREP2	1	0	1	0	0	0	1	0	0
224	AT3TE04150	ATREP10D	1	1	0	0	0	1	0	0	0
225	AT3TE05385	ATREP6	1	0	1	0	0	0	1	0	0
226	AT3TE09015	SIMPLEGUY1	1	0	1	0	0	0	1	0	0
227	AT3TE14700	TSCL	1	0	1	0	0	0	1	0	0
228	AT3TE15635	ATREP3	1	0	1	0	0	0	1	0	0
229	AT3TE16150	BRODYAGA1	1	0	1	0	0	0	1	0	0
230	AT3TE16695	ATREP3	1	0	1	0	0	0	1	0	0
231	AT3TE19315	ATREP2	1	0	1	0	0	0	1	0	0
232	AT3TE20050	SIMPLEGUY1	1	0	1	0	0	0	1	0	0
233	AT3TE21735	ATDNATA1	1	0	1	0	0	0	1	0	0
234	AT3TE24145	ATREP3	1	0	1	0	0	0	1	0	0
235	AT3TE28350	ATREP10A	1	0	1	0	0	0	1	0	0
236	AT3TE29145	ATREP1	1	0	1	0	0	0	1	0	0
237	AT3TE30860	HELITRONY3	1	0	1	0	0	0	1	0	0
238	AT3TE32605	ATREP2	1	0	1	0	0	0	1	0	0
239	AT3TE33265	ATREP2A	1	0	1	0	0	0	1	0	0
240	AT3TE34430	TAG2	1	1	0	0	0	1	0	0	0
241	AT3TE34975	BRODYAGA1	1	1	0	0	0	1	0	0	0
242	AT3TE35825	ATGP7	1	0	1	0	0	0	1	0	0
243	AT3TE37120	ATREP8	1	0	1	0	0	0	1	0	0
244	AT3TE38595	ATLINEIII	1	1	0	0	0	1	0	0	0
245	AT3TE38995	RathE1_cons	1	0	1	0	0	0	1	0	0
246	AT3TE39205	ATREP3	1	1	0	0	0	1	0	0	0
247	AT3TE40820	BOMZH1	1	0	1	0	0	0	1	0	0
248	AT3TE40900	ATN9_1	1	0	1	0	0	0	1	0	0
249	AT3TE41755	SIMPLEGUY1	1	0	1	0	0	0	1	0	0
250	AT3TE42850	ATREP5	1	0	1	0	0	0	1	0	0
251	AT3TE43525	ATHPOGON1	1	0	1	0	0	0	1	0	0
252	AT3TE43880	ATREP3	1	0	1	0	0	0	1	0	0
253	AT3TE45185	HELITRONY3	1	0	1	0	0	0	1	0	0
254	AT3TE45355	HELITRON4	1	0	1	0	0	0	1	0	0
255	AT3TE45915	ATREP4	1	1	0	0	0	1	0	0	0
256	AT3TE45970	ARNOLDY1	1	0	1	0	0	0	1	0	0
257	AT3TE46830	BRODYAGA1A	1	0	1	0	0	0	1	0	0
258	AT3TE47185	ARNOLDY2	1	0	1	0	0	0	1	0	0
259	AT3TE47200	HELITRONY3	1	0	1	0	0	0	1	0	0
260	AT3TE47210	META1	1	0	1	0	0	0	1	0	0
261	AT3TE47925	ATREP3	1	0	1	0	0	0	1	0	0
262	AT3TE48175	SIMPLEGUY1	1	0	1	0	0	0	1	0	0
263	AT3TE48455	ATLINEIII	1	0	1	0	0	0	1	0	0
264	AT3TE48465	VANDAL2N1	1	0	1	0	0	0	1	0	0
265	AT3TE49835	ATREP3	1	0	1	0	0	0	1	0	0
266	AT3TE50175	ATHILA6B	1	0	1	0	0	0	1	0	0
267	AT3TE50600	ATHILA6A	1	0	1	0	0	0	1	0	0
268	AT3TE52090	ATREP5	1	0	1	0	0	0	1	0	0
269	AT3TE54705	ATHILA6A	1	0	1	0	0	0	1	0	0
270	AT3TE54865	ATGP1	1	0	1	0	0	0	1	0	0
271	AT3TE55425	ATHILA6A	1	1	0	0	0	1	0	0	0
272	AT3TE58780	HELITRONY3	1	0	1	0	0	0	1	0	0
273	AT3TE59155	ATHILA2	1	0	1	0	0	0	1	0	0
274	AT3TE60185	ATHILA0_I	1	0	1	0	0	0	1	0	0
275	AT3TE61735	ATREP7	1	0	1	0	0	0	1	0	0
276	AT3TE61915	RathE3_cons	1	0	1	0	0	0	1	0	0
277	AT3TE62450	VANDAL22	1	0	1	0	0	0	1	0	0
278	AT3TE62500	ROMANIAT5	1	0	1	0	0	0	1	0	0
279	AT3TE63940	ATREP2	1	0	1	0	0	0	1	0	0
280	AT3TE64355	ATLINE1A	1	0	1	0	0	0	1	0	0
281	AT3TE65435	VANDAL1N1	1	0	1	0	0	0	1	0	0
282	AT3TE65760	ATREP2	1	0	1	0	0	0	1	0	0
283	AT3TE65870	ATREP10D	1	0	1	0	0	0	1	0	0
284	AT3TE65950	ATREP11	1	0	1	0	0	0	1	0	0
285	AT3TE66060	TSCL	1	0	1	0	0	0	1	0	0
286	AT3TE66840	ATREP2	1	0	1	0	0	0	1	0	0
287	AT3TE66935	VANDAL2N1	1	0	1	0	0	0	1	0	0
288	AT3TE67305	ATLINE1_2	1	0	1	0	0	0	1	0	0
289	AT3TE68090	ATCOPIA81	1	1	0	0	0	1	0	0	0
290	AT3TE70580	ATREP2	1	0	1	0	0	0	1	0	0
291	AT3TE71540	ATREP3	1	0	1	0	0	0	1	0	0
292	AT3TE71820	ATREP3	1	0	1	0	0	0	1	0	0
293	AT3TE73025	ATREP3	1	0	1	0	0	0	1	0	0
294	AT3TE73160	BRODYAGA1	1	0	1	0	0	0	1	0	0
295	AT3TE73685	ATREP1	1	0	1	0	0	0	1	0	0
296	AT3TE74700	ATREP3	1	0	1	0	0	0	1	0	0
297	AT3TE75595	ATREP2	1	0	1	0	0	0	1	0	0
298	AT3TE76010	META1	1	0	1	0	0	0	1	0	0
299	AT3TE76405	ATREP12	1	0	1	0	0	0	1	0	0
300	AT3TE76480	VANDAL13	1	0	1	0	0	0	1	0	0
301	AT3TE77610	AT9NMU1	1	0	1	0	0	0	1	0	0
302	AT3TE84280	VANDAL22	1	0	1	0	0	0	1	0	0
303	AT3TE88185	ATREP10D	1	1	0	0	0	1	0	0	0
304	AT4TE00310	ATREP10D	1	0	1	0	0	0	1	0	0
305	AT4TE00375	VANDAL22	1	0	1	0	0	0	1	0	0
306	AT4TE02995	VANDAL8	1	0	1	0	0	0	1	0	0
307	AT4TE03595	BRODYAGA2	1	0	1	0	0	0	1	0	0
308	AT4TE05550	LIMPET1	1	0	1	0	0	0	1	0	0
309	AT4TE05590	ATREP1	1	0	1	0	0	0	1	0	0
310	AT4TE06880	ATREP3	1	0	1	0	0	0	1	0	0
311	AT4TE06950	ATTIRX1C	1	0	1	0	0	0	1	0	0
312	AT4TE08245	ATGP1	1	1	0	0	0	1	0	0	0
313	AT4TE08410	HELITRONY1E	1	1	0	0	0	1	0	0	0
314	AT4TE08980	ATGP2	1	0	1	0	0	0	1	0	0
315	AT4TE13100	ATREP10D	1	0	1	0	0	0	1	0	0
316	AT4TE14540	ATHILA2	1	0	1	0	0	0	1	0	0
317	AT4TE15970	ATHILA3	1	0	1	0	0	0	1	0	0
318	AT4TE16385	ATLANTYS2	1	0	1	0	0	0	1	0	0
319	AT4TE17175	ATHILA4	1	0	1	0	0	0	1	0	0
320	AT4TE17360	ATHILA	1	0	1	0	0	0	1	0	0
321	AT4TE17495	ATHILA0_I	1	0	1	0	0	0	1	0	0
322	AT4TE17970	HELITRON4	1	0	1	0	0	0	1	0	0
323	AT4TE17975	ATREP3	1	0	1	0	0	0	1	0	0
324	AT4TE18315	ATHILA3	1	0	1	0	0	0	1	0	0
325	AT4TE18900	ATHILA4	1	0	1	0	0	0	1	0	0
326	AT4TE19520	ARNOLDY1	1	0	1	0	0	0	1	0	0
327	AT4TE20665	ATDNATA1	1	0	1	0	0	0	1	0	0
328	AT4TE21220	ATREP11	1	0	1	0	0	0	1	0	0
329	AT4TE21225	ATREP11	1	0	1	0	0	0	1	0	0
330	AT4TE22095	ATCOPIA55	1	0	1	0	0	0	1	0	0
331	AT4TE23825	VANDAL2	1	0	1	0	0	0	1	0	0
332	AT4TE24795	ATGP8	1	0	1	0	0	0	1	0	0
333	AT4TE24895	HELITRONY3	1	0	1	0	0	0	1	0	0
334	AT4TE25200	ATCOPIA51	1	0	1	0	0	0	1	0	0
335	AT4TE25355	ATENSPM1A	1	0	1	0	0	0	1	0	0
336	AT4TE25540	BRODYAGA1A	1	0	1	0	0	0	1	0	0
337	AT4TE26010	ATREP6	1	0	1	0	0	0	1	0	0
338	AT4TE26075	ATREP1	1	0	1	0	0	0	1	0	0
339	AT4TE26120	ATREP13	1	0	1	0	0	0	1	0	0
340	AT4TE26990	ATREP2	1	0	1	0	0	0	1	0	0
341	AT4TE26995	ATREP13	1	0	1	0	0	0	1	0	0
342	AT4TE27450	BRODYAGA1A	1	0	1	0	0	0	1	0	0
343	AT4TE29795	HELITRONY3	1	0	1	0	0	0	1	0	0
344	AT4TE29830	ATCOPIA22	1	1	0	0	0	1	0	0	0
345	AT4TE30490	ATREP10D	1	0	1	0	0	0	1	0	0
346	AT4TE30590	ATREP3	1	0	1	0	0	0	1	0	0
347	AT4TE30725	HELITRONY3	1	0	1	0	0	0	1	0	0
348	AT4TE30730	ATN9_1	1	0	1	0	0	0	1	0	0
349	AT4TE31080	ATREP2A	1	1	0	0	0	1	0	0	0
350	AT4TE31215	ATCOPIA24	1	0	1	0	0	0	1	0	0
351	AT4TE31500	ATREP10B	1	0	1	0	0	0	1	0	0
352	AT4TE32060	META1	1	0	1	0	0	0	1	0	0
353	AT4TE32165	ATREP1	1	0	1	0	0	0	1	0	0
354	AT4TE32425	ATREP10D	1	1	0	0	0	1	0	0	0
355	AT4TE32830	ATDNAI27T9B	1	0	1	0	0	0	1	0	0
356	AT4TE33100	ARNOLDY2	1	0	1	0	0	0	1	0	0
357	AT4TE34435	ATREP10A	1	1	0	0	0	1	0	0	0
358	AT4TE36895	RP1_AT	1	0	1	0	0	0	1	0	0
359	AT4TE36990	RathE1_cons	1	0	1	0	0	0	1	0	0
360	AT4TE38095	ATREP11	1	0	1	0	0	0	1	0	0
361	AT4TE38460	BRODYAGA1	1	0	1	0	0	0	1	0	0
362	AT4TE40060	ATMUN1	1	1	0	0	0	1	0	0	0
363	AT4TE41320	ATREP1	1	0	1	0	0	0	1	0	0
364	AT4TE41810	ATREP13	1	0	1	0	0	0	1	0	0
365	AT4TE42280	ATREP13	1	0	1	0	0	0	1	0	0
366	AT4TE44650	ATREP3	1	0	1	0	0	0	1	0	0
367	AT4TE50445	ATREP11	1	0	1	0	0	0	1	0	0
368	AT4TE50650	ATLANTYS3	1	0	1	0	0	0	1	0	0
369	AT4TE51100	VANDAL22	1	0	1	0	0	0	1	0	0
370	AT4TE52400	ATREP10D	1	0	1	0	0	0	1	0	0
371	AT4TE54050	ATREP13	1	1	0	0	0	1	0	0	0
372	AT4TE60035	ATREP10D	1	0	1	0	0	0	1	0	0
373	AT4TE60685	ATREP2A	1	0	1	0	0	0	1	0	0
374	AT4TE61520	ATREP1	1	0	1	0	0	0	1	0	0
375	AT4TE61525	ATREP2A	1	0	1	0	0	0	1	0	0
376	AT4TE63700	ATREP6	1	0	1	0	0	0	1	0	0
377	AT4TE64310	ATREP5	1	0	1	0	0	0	1	0	0
378	AT4TE67455	BRODYAGA2	1	1	0	0	0	1	0	0	0
379	AT4TE88330	ATREP10D	1	0	1	0	0	0	1	0	0
380	AT4TE88425	ATREP10B	1	0	1	0	0	0	1	0	0
381	AT5TE00395	HELITRONY1A	1	0	1	0	0	0	1	0	0
382	AT5TE06875	ATREP3	1	0	1	0	0	0	1	0	0
383	AT5TE09455	ATREP5	1	0	1	0	0	0	1	0	0
384	AT5TE10940	VANDAL1N1	1	0	1	0	0	0	1	0	0
385	AT5TE11330	ATREP5	1	0	1	0	0	0	1	0	0
386	AT5TE15500	HELITRONY1D	1	0	1	0	0	0	1	0	0
387	AT5TE17145	ATREP11	1	0	1	0	0	0	1	0	0
388	AT5TE17840	ATREP3	1	0	1	0	0	0	1	0	0
389	AT5TE17845	ATREP2	1	0	1	0	0	0	1	0	0
390	AT5TE21175	HELITRONY1E	1	1	0	0	0	1	0	0	0
391	AT5TE21970	ATREP10	1	0	1	0	0	0	1	0	0
392	AT5TE24020	ATDNAI27T9A	1	1	0	0	0	1	0	0	0
393	AT5TE25085	LIMPET1	1	1	0	0	0	1	0	0	0
394	AT5TE27610	HELITRONY1A	1	0	1	0	0	0	1	0	0
395	AT5TE27630	ATREP3	1	0	1	0	0	0	1	0	0
396	AT5TE28355	ATREP10	1	0	1	0	0	0	1	0	0
397	AT5TE30055	ATREP15	1	1	0	0	0	1	0	0	0
398	AT5TE30220	ATREP9	1	1	0	0	0	1	0	0	0
399	AT5TE31640	ATREP3	1	0	1	0	0	0	1	0	0
400	AT5TE31885	ARNOLDY1	1	0	1	0	0	0	1	0	0
401	AT5TE31920	ATREP3	1	0	1	0	0	0	1	0	0
402	AT5TE31925	ATHPOGON1	1	0	1	0	0	0	1	0	0
403	AT5TE33035	ATREP3	1	0	1	0	0	0	1	0	0
404	AT5TE33830	ARNOLDY2	1	1	0	0	0	1	0	0	0
405	AT5TE33895	ATREP11	1	0	1	0	0	0	1	0	0
406	AT5TE34715	ATREP3	1	0	1	0	0	0	1	0	0
407	AT5TE35420	VANDAL11	1	1	0	0	0	1	0	0	0
408	AT5TE35640	ATREP10D	1	0	1	0	0	0	1	0	0
409	AT5TE36040	ATGP1	1	0	1	0	0	0	1	0	0
410	AT5TE36260	ATREP3	1	0	1	0	0	0	1	0	0
411	AT5TE36380	ARNOLDY2	1	0	1	0	0	0	1	0	0
412	AT5TE36495	ATSINE4	1	1	0	0	0	1	0	0	0
413	AT5TE37120	ATREP3	1	0	1	0	0	0	1	0	0
414	AT5TE37215	ATREP5	1	0	1	0	0	0	1	0	0
415	AT5TE37975	META1	1	0	1	0	0	0	1	0	0
416	AT5TE38760	VANDAL2N1	1	0	1	0	0	0	1	0	0
417	AT5TE40050	ATREP3	1	0	1	0	0	0	1	0	0
418	AT5TE40120	ATLANTYS2	1	0	1	0	0	0	1	0	0
419	AT5TE40320	ATGP2N	1	0	1	0	0	0	1	0	0
420	AT5TE41070	ATHILA6A	1	0	1	0	0	0	1	0	0
421	AT5TE41220	ARNOLDY2	1	0	1	0	0	0	1	0	0
422	AT5TE41250	ATLANTYS3	1	0	1	0	0	0	1	0	0
423	AT5TE41265	ATHILA2	1	0	1	0	0	0	1	0	0
424	AT5TE41870	ATENSPM9	1	0	1	0	0	0	1	0	0
425	AT5TE42005	ATREP8	1	1	0	0	0	1	0	0	0
426	AT5TE42135	ATHILA6A	1	0	1	0	0	0	1	0	0
427	AT5TE43260	ATHILA6A	1	0	1	0	0	0	1	0	0
428	AT5TE43580	ATIS112A	1	0	1	0	0	0	1	0	0
429	AT5TE44700	ATHILA4C	1	0	1	0	0	0	1	0	0
430	AT5TE44705	ATLANTYS1	1	0	1	0	0	0	1	0	0
431	AT5TE45205	ATLANTYS1	1	0	1	0	0	0	1	0	0
432	AT5TE46165	VANDAL20	1	1	0	0	0	1	0	0	0
433	AT5TE46840	ATGP10	1	0	1	0	0	0	1	0	0
434	AT5TE46985	ATREP15	1	0	1	0	0	0	1	0	0
435	AT5TE47400	ATENSPM1	1	0	1	0	0	0	1	0	0
436	AT5TE47620	ATREP11	1	0	1	0	0	0	1	0	0
437	AT5TE47775	ATREP11	1	0	1	0	0	0	1	0	0
438	AT5TE48075	SIMPLEGUY1	1	0	1	0	0	0	1	0	0
439	AT5TE48595	ATGP1	1	0	1	0	0	0	1	0	0
440	AT5TE48920	ATREP1	1	0	1	0	0	0	1	0	0
441	AT5TE50790	ATREP11	1	0	1	0	0	0	1	0	0
442	AT5TE52430	ATDNAI27T9B	1	0	1	0	0	0	1	0	0
443	AT5TE53185	ATREP15	1	1	0	0	0	1	0	0	0
444	AT5TE53210	ATREP3	1	0	1	0	0	0	1	0	0
445	AT5TE53465	VANDAL6	1	0	1	0	0	0	1	0	0
446	AT5TE53515	ATREP5	1	0	1	0	0	0	1	0	0
447	AT5TE56435	ATREP3	1	0	1	0	0	0	1	0	0
448	AT5TE56960	ATREP11A	1	0	1	0	0	0	1	0	0
449	AT5TE58190	BRODYAGA1	1	0	1	0	0	0	1	0	0
450	AT5TE59075	ATREP3	1	0	1	0	0	0	1	0	0
451	AT5TE60080	ATREP10D	1	0	1	0	0	0	1	0	0
452	AT5TE60220	ATDNA2T9A	1	0	1	0	0	0	1	0	0
453	AT5TE61440	ATREP10D	1	0	1	0	0	0	1	0	0
454	AT5TE61475	ARNOLDY1	1	0	1	0	0	0	1	0	0
455	AT5TE61735	ATCOPIA15	1	1	0	0	0	1	0	0	0
456	AT5TE62175	ATGP1	1	1	0	0	0	1	0	0	0
457	AT5TE62455	ATLINEIII	1	0	1	0	0	0	1	0	0
458	AT5TE62740	ATREP10D	1	0	1	0	0	0	1	0	0
459	AT5TE62750	ATREP3	1	0	1	0	0	0	1	0	0
460	AT5TE63415	ATREP5	1	1	0	0	0	1	0	0	0
461	AT5TE63650	ATREP3	1	0	1	0	0	0	1	0	0
462	AT5TE64080	ATDNAI27T9B	1	0	1	0	0	0	1	0	0
463	AT5TE64795	ATHATN7	1	0	1	0	0	0	1	0	0
464	AT5TE66530	VANDALNX2	1	0	1	0	0	0	1	0	0
465	AT5TE66720	ARNOLDY2	1	1	0	0	0	1	0	0	0
466	AT5TE66760	HELITRONY1A	1	1	0	0	0	1	0	0	0
467	AT5TE67885	ATREP3	1	0	1	0	0	0	1	0	0
468	AT5TE69870	ATREP5	1	0	1	0	0	0	1	0	0
469	AT5TE71040	ATREP10D	1	1	0	0	0	1	0	0	0
470	AT5TE71885	RathE2_cons	1	1	0	0	0	1	0	0	0
471	AT5TE72870	SIMPLEGUY1	1	0	1	0	0	0	1	0	0
472	AT5TE73035	ATREP3	1	0	1	0	0	0	1	0	0
473	AT5TE73590	TAG2	1	0	1	0	0	0	1	0	0
474	AT5TE74495	RathE1_cons	1	1	0	0	0	1	0	0	0
475	AT5TE74510	ATREP3	1	0	1	0	0	0	1	0	0
476	AT5TE74770	ATREP3	1	0	1	0	0	0	1	0	0
477	AT5TE78055	ATDNATA1	1	0	1	0	0	0	1	0	0
478	AT5TE80015	ATREP3	1	0	1	0	0	0	1	0	0
479	AT5TE81390	ATREP2	1	0	1	0	0	0	1	0	0
480	AT5TE86350	ATREP12	1	0	1	0	0	0	1	0	0
481	AT5TE87010	ATREP3	1	0	1	0	0	0	1	0	0
482	AT5TE93215	ATREP3	1	0	1	0	0	0	1	0	0
483	AT5TE95125	TAT1_ATH	1	0	1	0	0	0	1	0	0
	Name	Alias	Number of mutants with Hypo or Hypermethylated DMRs	Number of mutants with Hypomethylated DMRs	Number of mutants with Hypermethylated DMRs	ago4_hypomethylated_DMRs	ago4_hypermethylated_DMRs	ago9_hypomethylated_DMRs	ago9_hypermethylated_DMRs	rdr6_hypomethylated_DMRs	rdr6_hypermethylated_DMRs
	TEs represented in DMRs of rdr6
1	AT2TE18830	ATLANTYS1	1	0	1	0	0	0	0	0	3
2	AT2TE29450	ATCOPIA70	1	1	1	0	0	0	0	2	1
3	AT2TE35840	ATCOPIA69	1	1	1	0	0	0	0	1	2
4	AT3TE50295	ARNOLD2	1	0	1	0	0	0	0	0	3
5	AT3TE63045	ATHAT1	1	0	1	0	0	0	0	0	3
6	AT5TE37350	VANDAL1	1	0	1	0	0	0	0	0	3
7	AT5TE47395	ATGP1	1	0	1	0	0	0	0	0	3
8	AT1TE05280	ATREP16	1	0	1	0	0	0	0	0	2
9	AT1TE09700	ATREP2	1	1	1	0	0	0	0	1	1
10	AT1TE45425	LIMPET1	1	0	1	0	0	0	0	0	2
11	AT1TE45735	ATHILA4D_LTR	1	0	1	0	0	0	0	0	2
12	AT1TE46775	ATHILA6B	1	0	1	0	0	0	0	0	2
13	AT1TE49755	ATLANTYS2	1	0	1	0	0	0	0	0	2
14	AT1TE49845	ATHILA6B	1	0	1	0	0	0	0	0	2
15	AT1TE53000	ATHILA3	1	0	1	0	0	0	0	0	2
16	AT1TE54625	ATCOPIA35	1	0	1	0	0	0	0	0	2
17	AT1TE54805	ATLANTYS1	1	0	1	0	0	0	0	0	2
18	AT1TE58455	VANDAL18	1	0	1	0	0	0	0	0	2
19	AT2TE16865	ATHILA2	1	0	1	0	0	0	0	0	2
20	AT3TE47880	ATHILA4	1	0	1	0	0	0	0	0	2
21	AT3TE50655	ATHILA2	1	0	1	0	0	0	0	0	2
22	AT3TE57705	ATHILA	1	0	1	0	0	0	0	0	2
23	AT3TE60130	VANDAL1	1	0	1	0	0	0	0	0	2
24	AT3TE61640	ATHILA2	1	0	1	0	0	0	0	0	2
25	AT3TE63040	Unassigned	1	1	1	0	0	0	0	1	1
26	AT3TE69350	ATENSPM9	1	0	1	0	0	0	0	0	2
27	AT4TE09385	ATLANTYS1	1	0	1	0	0	0	0	0	2
28	AT4TE50435	ATCOPIA47	1	0	1	0	0	0	0	0	2
29	AT5TE23185	ATCOPIA89	1	1	0	0	0	0	0	2	0
30	AT5TE40000	VANDAL5	1	0	1	0	0	0	0	0	2
31	AT5TE43255	ATHILA2	1	0	1	0	0	0	0	0	2
32	AT5TE43360	ATLANTYS2	1	0	1	0	0	0	0	0	2
33	AT5TE45115	ATLANTYS1	1	0	1	0	0	0	0	0	2
34	AT5TE48820	ATLINE1_6	1	0	1	0	0	0	0	0	2
35	AT5TE54925	SIMPLEHAT2	1	1	0	0	0	0	0	2	0
36	AT5TE55925	ATMU6	1	0	1	0	0	0	0	0	2
37	AT5TE66785	ATREP9	1	0	1	0	0	0	0	0	2
38	AT5TE94375	AT9NMU1	1	1	0	0	0	0	0	2	0
39	AT1TE03860	ATHPOGON1	1	0	1	0	0	0	0	0	1
40	AT1TE21355	ATREP10A	1	0	1	0	0	0	0	0	1
41	AT1TE21360	RP1_AT	1	0	1	0	0	0	0	0	1
42	AT1TE22695	ATMU6N1	1	0	1	0	0	0	0	0	1
43	AT1TE22850	ATLANTYS2	1	0	1	0	0	0	0	0	1
44	AT1TE25275	ATREP15	1	0	1	0	0	0	0	0	1
45	AT1TE27550	ATREP1	1	0	1	0	0	0	0	0	1
46	AT1TE27905	ATIS112A	1	0	1	0	0	0	0	0	1
47	AT1TE28830	Unassigned	1	0	1	0	0	0	0	0	1
48	AT1TE29060	VANDAL2	1	0	1	0	0	0	0	0	1
49	AT1TE29265	ATREP16	1	0	1	0	0	0	0	0	1
50	AT1TE29665	HELITRONY2	1	0	1	0	0	0	0	0	1
51	AT1TE32795	HELITRONY1C	1	0	1	0	0	0	0	0	1
52	AT1TE33955	BOMZH2	1	0	1	0	0	0	0	0	1
53	AT1TE34580	ATCOPIA73	1	0	1	0	0	0	0	0	1
54	AT1TE35590	ATHPOGON1	1	0	1	0	0	0	0	0	1
55	AT1TE35680	VANDAL2N1	1	0	1	0	0	0	0	0	1
56	AT1TE36510	HELITRONY3	1	0	1	0	0	0	0	0	1
57	AT1TE37940	HELITRONY1E	1	0	1	0	0	0	0	0	1
58	AT1TE38345	VANDAL5	1	0	1	0	0	0	0	0	1
59	AT1TE38920	HELITRONY3	1	0	1	0	0	0	0	0	1
60	AT1TE41470	ATDNAI27T9A	1	0	1	0	0	0	0	0	1
61	AT1TE41745	VANDAL5	1	0	1	0	0	0	0	0	1
62	AT1TE42275	ATLANTYS3	1	0	1	0	0	0	0	0	1
63	AT1TE42915	ATDNA12T3_2	1	0	1	0	0	0	0	0	1
64	AT1TE42975	HELITRONY3	1	1	0	0	0	0	0	1	0
65	AT1TE43010	VANDAL14	1	0	1	0	0	0	0	0	1
66	AT1TE43355	VANDAL9	1	0	1	0	0	0	0	0	1
67	AT1TE43740	HELITRON1	1	0	1	0	0	0	0	0	1
68	AT1TE44230	ATGP1	1	0	1	0	0	0	0	0	1
69	AT1TE44345	HELITRONY1E	1	0	1	0	0	0	0	0	1
70	AT1TE44455	ATENSPM2	1	0	1	0	0	0	0	0	1
71	AT1TE44690	ATHILA2	1	0	1	0	0	0	0	0	1
72	AT1TE45370	RathE3_cons	1	0	1	0	0	0	0	0	1
73	AT1TE45740	ATHILA4	1	0	1	0	0	0	0	0	1
74	AT1TE45745	ATHILA4C	1	0	1	0	0	0	0	0	1
75	AT1TE45800	ATLANTYS1	1	0	1	0	0	0	0	0	1
76	AT1TE46090	ATENSPM3	1	0	1	0	0	0	0	0	1
77	AT1TE46310	ATHILA3	1	0	1	0	0	0	0	0	1
78	AT1TE46575	ATHILA2	1	0	1	0	0	0	0	0	1
79	AT1TE46760	ATHILA2	1	0	1	0	0	0	0	0	1
80	AT1TE47050	ATHILA2	1	0	1	0	0	0	0	0	1
81	AT1TE47340	ATHILA3	1	0	1	0	0	0	0	0	1
82	AT1TE47630	ATHILA8A	1	0	1	0	0	0	0	0	1
83	AT1TE47710	ATHILA2	1	0	1	0	0	0	0	0	1
84	AT1TE48210	HELITRON2	1	0	1	0	0	0	0	0	1
85	AT1TE49260	ATHILA6B	1	0	1	0	0	0	0	0	1
86	AT1TE49740	ATENSPM7	1	0	1	0	0	0	0	0	1
87	AT1TE51175	ATLANTYS2	1	0	1	0	0	0	0	0	1
88	AT1TE51265	ATGP10	1	0	1	0	0	0	0	0	1
89	AT1TE51570	ATHILA6A	1	0	1	0	0	0	0	0	1
90	AT1TE51735	ATHILA2	1	0	1	0	0	0	0	0	1
91	AT1TE52280	TNAT2A	1	0	1	0	0	0	0	0	1
92	AT1TE52310	TAG3N1	1	0	1	0	0	0	0	0	1
93	AT1TE52320	ATMU10	1	0	1	0	0	0	0	0	1
94	AT1TE52590	ATENSPM2	1	0	1	0	0	0	0	0	1
95	AT1TE53105	SIMPLEHAT2	1	0	1	0	0	0	0	0	1
96	AT1TE53710	Unassigned	1	0	1	0	0	0	0	0	1
97	AT1TE53945	ATENSPM10	1	1	0	0	0	0	0	1	0
98	AT1TE53970	ATCOPIA69	1	0	1	0	0	0	0	0	1
99	AT1TE54110	ATREP10D	1	0	1	0	0	0	0	0	1
100	AT1TE54120	HELITRONY1B	1	1	0	0	0	0	0	1	0
101	AT1TE54130	ATREP3	1	1	0	0	0	0	0	1	0
102	AT1TE54925	ATMU10	1	0	1	0	0	0	0	0	1
103	AT1TE55200	ATREP7	1	0	1	0	0	0	0	0	1
104	AT1TE55320	ATENSPM6	1	0	1	0	0	0	0	0	1
105	AT1TE57015	ATCOPIA78	1	0	1	0	0	0	0	0	1
106	AT1TE57020	ATSINE4	1	0	1	0	0	0	0	0	1
107	AT1TE57200	ATCOPIA75	1	0	1	0	0	0	0	0	1
108	AT1TE57300	ATHATN3	1	0	1	0	0	0	0	0	1
109	AT1TE58100	ATLANTYS3	1	0	1	0	0	0	0	0	1
110	AT1TE58325	ATDNA12T3_2	1	0	1	0	0	0	0	0	1
111	AT1TE58700	ATCOPIA51	1	0	1	0	0	0	0	0	1
112	AT1TE58820	HELITRONY3	1	1	0	0	0	0	0	1	0
113	AT1TE59670	HELITRONY1B	1	0	1	0	0	0	0	0	1
114	AT1TE60195	VANDAL20	1	1	0	0	0	0	0	1	0
115	AT1TE60385	HELITRONY1A	1	0	1	0	0	0	0	0	1
116	AT1TE62470	ATENSPM5	1	0	1	0	0	0	0	0	1
117	AT1TE62895	BRODYAGA1A	1	1	0	0	0	0	0	1	0
118	AT1TE64275	ATREP10A	1	0	1	0	0	0	0	0	1
119	AT1TE65150	RathE3_cons	1	0	1	0	0	0	0	0	1
120	AT1TE65160	ATREP10D	1	0	1	0	0	0	0	0	1
121	AT1TE65165	ATREP2A	1	0	1	0	0	0	0	0	1
122	AT1TE66380	ATCOPIA48	1	0	1	0	0	0	0	0	1
123	AT1TE67005	ATHPOGON1	1	0	1	0	0	0	0	0	1
124	AT1TE67120	HELITRON3	1	0	1	0	0	0	0	0	1
125	AT1TE68775	ATREP10C	1	0	1	0	0	0	0	0	1
126	AT1TE69270	ATREP5	1	0	1	0	0	0	0	0	1
127	AT1TE70490	ATCOPIA22	1	0	1	0	0	0	0	0	1
128	AT1TE70875	ATCOPIA39	1	1	0	0	0	0	0	1	0
129	AT1TE71745	ATDNAI27T9B	1	0	1	0	0	0	0	0	1
130	AT1TE72970	ATCOPIA5	1	0	1	0	0	0	0	0	1
131	AT1TE73175	VANDAL22	1	0	1	0	0	0	0	0	1
132	AT1TE74360	RathE1_cons	1	0	1	0	0	0	0	0	1
133	AT1TE75290	TNAT2A	1	0	1	0	0	0	0	0	1
134	AT1TE76620	TAG2	1	0	1	0	0	0	0	0	1
135	AT1TE78720	HELITRON2	1	0	1	0	0	0	0	0	1
136	AT1TE78740	HELITRON2	1	0	1	0	0	0	0	0	1
137	AT1TE79070	ATENSPM3	1	0	1	0	0	0	0	0	1
138	AT1TE80035	VANDAL1N1	1	0	1	0	0	0	0	0	1
139	AT1TE81150	SIMPLEGUY1	1	0	1	0	0	0	0	0	1
140	AT1TE82640	ARNOLDY2	1	1	0	0	0	0	0	1	0
141	AT1TE84355	ATLINE1_6	1	1	0	0	0	0	0	1	0
142	AT1TE84365	HELITRONY1D	1	0	1	0	0	0	0	0	1
143	AT1TE85105	SIMPLEGUY1	1	0	1	0	0	0	0	0	1
144	AT1TE87630	HELITRONY1D	1	1	0	0	0	0	0	1	0
145	AT1TE87965	ATREP11	1	1	0	0	0	0	0	1	0
146	AT1TE89780	RathE1_cons	1	0	1	0	0	0	0	0	1
147	AT1TE95100	ATREP2A	1	0	1	0	0	0	0	0	1
148	AT1TE95910	ATHATN7	1	0	1	0	0	0	0	0	1
149	AT2TE02950	ATREP10D	1	1	0	0	0	0	0	1	0
150	AT2TE02955	ATREP13	1	1	0	0	0	0	0	1	0
151	AT2TE03565	ATCOPIA62	1	1	0	0	0	0	0	1	0
152	AT2TE06245	ATREP4	1	0	1	0	0	0	0	0	1
153	AT2TE07125	SIMPLEHAT2	1	0	1	0	0	0	0	0	1
154	AT2TE07225	ATHPOGON3	1	0	1	0	0	0	0	0	1
155	AT2TE07300	ATLINE1A	1	0	1	0	0	0	0	0	1
156	AT2TE07350	ATREP2	1	0	1	0	0	0	0	0	1
157	AT2TE07460	META1	1	0	1	0	0	0	0	0	1
158	AT2TE07550	ATGP1	1	0	1	0	0	0	0	0	1
159	AT2TE07785	ATHPOGON2	1	0	1	0	0	0	0	0	1
160	AT2TE07975	ATMUNX1	1	0	1	0	0	0	0	0	1
161	AT2TE08110	ARNOLD2	1	0	1	0	0	0	0	0	1
162	AT2TE08695	BRODYAGA1A	1	0	1	0	0	0	0	0	1
163	AT2TE09400	ATREP10D	1	1	0	0	0	0	0	1	0
164	AT2TE09710	ATREP10D	1	0	1	0	0	0	0	0	1
165	AT2TE10495	ATCOPIA58	1	0	1	0	0	0	0	0	1
166	AT2TE10515	ATSINE4	1	0	1	0	0	0	0	0	1
167	AT2TE10620	ATCOPIA40	1	0	1	0	0	0	0	0	1
168	AT2TE10980	ATHILA	1	0	1	0	0	0	0	0	1
169	AT2TE10985	ATHILA6A	1	0	1	0	0	0	0	0	1
170	AT2TE11140	VANDAL7	1	0	1	0	0	0	0	0	1
171	AT2TE11420	ATREP11	1	0	1	0	0	0	0	0	1
172	AT2TE11635	ATMUN1	1	0	1	0	0	0	0	0	1
173	AT2TE11900	VANDAL1	1	0	1	0	0	0	0	0	1
174	AT2TE13320	BRODYAGA1	1	0	1	0	0	0	0	0	1
175	AT2TE13785	HELITRONY1E	1	0	1	0	0	0	0	0	1
176	AT2TE15880	ATHILA6A	1	0	1	0	0	0	0	0	1
177	AT2TE16030	ATCOPIA33	1	0	1	0	0	0	0	0	1
178	AT2TE16270	HELITRONY2	1	0	1	0	0	0	0	0	1
179	AT2TE17380	ATCOPIA34	1	0	1	0	0	0	0	0	1
180	AT2TE17490	ATLINE1A	1	0	1	0	0	0	0	0	1
181	AT2TE17725	ATHILA0_I	1	0	1	0	0	0	0	0	1
182	AT2TE17875	ATGP2	1	0	1	0	0	0	0	0	1
183	AT2TE18005	ATHILA	1	0	1	0	0	0	0	0	1
184	AT2TE18375	ATLANTYS1	1	0	1	0	0	0	0	0	1
185	AT2TE18760	ATREP4	1	0	1	0	0	0	0	0	1
186	AT2TE19125	VANDAL5	1	0	1	0	0	0	0	0	1
187	AT2TE19445	ATHILA3	1	0	1	0	0	0	0	0	1
188	AT2TE19985	TAT1_ATH	1	0	1	0	0	0	0	0	1
189	AT2TE20190	ATLINE1_4	1	0	1	0	0	0	0	0	1
190	AT2TE20255	ATENSPM5	1	0	1	0	0	0	0	0	1
191	AT2TE20875	ATREP5	1	0	1	0	0	0	0	0	1
192	AT2TE20880	TNAT1A	1	0	1	0	0	0	0	0	1
193	AT2TE20905	ATHILA3	1	0	1	0	0	0	0	0	1
194	AT2TE20960	ATLANTYS1	1	0	1	0	0	0	0	0	1
195	AT2TE21410	ATHILA4B_LTR	1	0	1	0	0	0	0	0	1
196	AT2TE21530	ATLANTYS2	1	0	1	0	0	0	0	0	1
197	AT2TE22495	ATLANTYS1	1	0	1	0	0	0	0	0	1
198	AT2TE23870	ATMU10	1	0	1	0	0	0	0	0	1
199	AT2TE23930	HELITRONY3	1	0	1	0	0	0	0	0	1
200	AT2TE24210	ATREP11	1	1	0	0	0	0	0	1	0
201	AT2TE24225	ATREP1	1	0	1	0	0	0	0	0	1
202	AT2TE24370	ATIS112A	1	0	1	0	0	0	0	0	1
203	AT2TE25160	ATREP15	1	0	1	0	0	0	0	0	1
204	AT2TE25315	ARNOLD1	1	0	1	0	0	0	0	0	1
205	AT2TE25515	ATGP3	1	0	1	0	0	0	0	0	1
206	AT2TE25840	VANDAL2	1	0	1	0	0	0	0	0	1
207	AT2TE26780	TAT1_ATH	1	0	1	0	0	0	0	0	1
208	AT2TE26995	ATREP10D	1	1	0	0	0	0	0	1	0
209	AT2TE27010	ATREP13	1	1	0	0	0	0	0	1	0
210	AT2TE27390	ATLINE1_6	1	0	1	0	0	0	0	0	1
211	AT2TE27465	ATLANTYS1	1	0	1	0	0	0	0	0	1
212	AT2TE27670	ATLINE1_4	1	0	1	0	0	0	0	0	1
213	AT2TE27690	BOMZH2	1	0	1	0	0	0	0	0	1
214	AT2TE28325	ATCOPIA38B	1	0	1	0	0	0	0	0	1
215	AT2TE28370	ARNOLDY1	1	0	1	0	0	0	0	0	1
216	AT2TE28930	ATREP5	1	0	1	0	0	0	0	0	1
217	AT2TE29150	RathE2_cons	1	0	1	0	0	0	0	0	1
218	AT2TE30510	SIMPLEHAT1	1	0	1	0	0	0	0	0	1
219	AT2TE30780	RathE1_cons	1	0	1	0	0	0	0	0	1
220	AT2TE31715	ATHPOGON3	1	0	1	0	0	0	0	0	1
221	AT2TE32120	TA11	1	0	1	0	0	0	0	0	1
222	AT2TE32640	ATREP1	1	0	1	0	0	0	0	0	1
223	AT2TE32970	ATREP15	1	0	1	0	0	0	0	0	1
224	AT2TE34110	ATREP10D	1	0	1	0	0	0	0	0	1
225	AT2TE34525	ATREP13	1	0	1	0	0	0	0	0	1
226	AT2TE35320	ATREP10B	1	0	1	0	0	0	0	0	1
227	AT2TE35905	RathE1_cons	1	0	1	0	0	0	0	0	1
228	AT2TE38000	TSCL	1	0	1	0	0	0	0	0	1
229	AT2TE39680	HELITRONY3	1	0	1	0	0	0	0	0	1
230	AT2TE40405	ATLINE1_1	1	0	1	0	0	0	0	0	1
231	AT2TE42460	TSCL	1	0	1	0	0	0	0	0	1
232	AT2TE42485	ATCOPIA75	1	0	1	0	0	0	0	0	1
233	AT2TE43165	VANDAL6	1	0	1	0	0	0	0	0	1
234	AT2TE43610	ATREP1	1	0	1	0	0	0	0	0	1
235	AT2TE44750	BOMZH1	1	0	1	0	0	0	0	0	1
236	AT2TE44900	ATREP15	1	0	1	0	0	0	0	0	1
237	AT2TE45210	SIMPLEGUY1	1	0	1	0	0	0	0	0	1
238	AT2TE45315	HELITRONY1A	1	0	1	0	0	0	0	0	1
239	AT2TE46360	ATHPOGON3	1	0	1	0	0	0	0	0	1
240	AT2TE46765	HELITRONY1C	1	0	1	0	0	0	0	0	1
241	AT2TE50335	ATREP2A	1	0	1	0	0	0	0	0	1
242	AT2TE63435	ATREP3	1	0	1	0	0	0	0	0	1
243	AT2TE64895	HELITRONY1A	1	0	1	0	0	0	0	0	1
244	AT2TE77800	TAG2	1	0	1	0	0	0	0	0	1
245	AT2TE77910	ATHATN2	1	0	1	0	0	0	0	0	1
246	AT2TE78210	TA11	1	0	1	0	0	0	0	0	1
247	AT2TE84415	SIMPLEGUY1	1	0	1	0	0	0	0	0	1
248	AT3TE04925	LIMPET1	1	0	1	0	0	0	0	0	1
249	AT3TE05770	HELITRONY1D	1	0	1	0	0	0	0	0	1
250	AT3TE05775	ATHATN7	1	0	1	0	0	0	0	0	1
251	AT3TE06550	ATLINE2	1	0	1	0	0	0	0	0	1
252	AT3TE25135	ATREP3	1	0	1	0	0	0	0	0	1
253	AT3TE36040	ATREP1	1	0	1	0	0	0	0	0	1
254	AT3TE36050	RathE1_cons	1	0	1	0	0	0	0	0	1
255	AT3TE38920	HELITRONY3	1	0	1	0	0	0	0	0	1
256	AT3TE39125	ATREP11A	1	1	0	0	0	0	0	1	0
257	AT3TE39545	ATN9_1	1	0	1	0	0	0	0	0	1
258	AT3TE40845	HELITRON4	1	0	1	0	0	0	0	0	1
259	AT3TE41750	TAG2	1	0	1	0	0	0	0	0	1
260	AT3TE42350	ATLINE1A	1	0	1	0	0	0	0	0	1
261	AT3TE42630	VANDAL5A	1	0	1	0	0	0	0	0	1
262	AT3TE42635	LIMPET1	1	0	1	0	0	0	0	0	1
263	AT3TE42645	ATDNAI27T9C	1	1	0	0	0	0	0	1	0
264	AT3TE42960	TA11	1	0	1	0	0	0	0	0	1
265	AT3TE43460	VANDAL1	1	0	1	0	0	0	0	0	1
266	AT3TE44325	ATLINE1A	1	0	1	0	0	0	0	0	1
267	AT3TE44485	ATREP2	1	0	1	0	0	0	0	0	1
268	AT3TE45345	ATREP11	1	0	1	0	0	0	0	0	1
269	AT3TE45535	HELITRONY3	1	0	1	0	0	0	0	0	1
270	AT3TE45630	HELITRON2	1	0	1	0	0	0	0	0	1
271	AT3TE45980	ATGP1	1	0	1	0	0	0	0	0	1
272	AT3TE46655	ATREP4	1	0	1	0	0	0	0	0	1
273	AT3TE46980	HARBINGER	1	0	1	0	0	0	0	0	1
274	AT3TE48070	VANDAL21	1	0	1	0	0	0	0	0	1
275	AT3TE48090	ATHILA2	1	0	1	0	0	0	0	0	1
276	AT3TE49340	ATHILA4C	1	0	1	0	0	0	0	0	1
277	AT3TE50090	ARNOLDY1	1	1	0	0	0	0	0	1	0
278	AT3TE50595	ATHILA2	1	0	1	0	0	0	0	0	1
279	AT3TE50610	VANDAL3	1	0	1	0	0	0	0	0	1
280	AT3TE50630	ATHILA	1	0	1	0	0	0	0	0	1
281	AT3TE50890	ATLANTYS1	1	0	1	0	0	0	0	0	1
282	AT3TE51200	ATREP6	1	0	1	0	0	0	0	0	1
283	AT3TE51460	ATENSPM2	1	0	1	0	0	0	0	0	1
284	AT3TE51470	ARNOLDY1	1	0	1	0	0	0	0	0	1
285	AT3TE51650	ATHILA2	1	0	1	0	0	0	0	0	1
286	AT3TE51820	ATGP3	1	0	1	0	0	0	0	0	1
287	AT3TE52085	VANDAL5A	1	0	1	0	0	0	0	0	1
288	AT3TE52325	ATHILA0_I	1	0	1	0	0	0	0	0	1
289	AT3TE53080	ATLANTYS2	1	0	1	0	0	0	0	0	1
290	AT3TE53110	ATGP10	1	0	1	0	0	0	0	0	1
291	AT3TE53170	ATGP1	1	1	0	0	0	0	0	1	0
292	AT3TE53215	ATHILA2	1	0	1	0	0	0	0	0	1
293	AT3TE54180	ATLANTYS2	1	0	1	0	0	0	0	0	1
294	AT3TE54690	ATENSPM5	1	0	1	0	0	0	0	0	1
295	AT3TE55025	ATHILA2	1	0	1	0	0	0	0	0	1
296	AT3TE55035	ATHILA6B	1	0	1	0	0	0	0	0	1
297	AT3TE55340	ATHILA2	1	0	1	0	0	0	0	0	1
298	AT3TE55430	ATCOPIA65	1	0	1	0	0	0	0	0	1
299	AT3TE57060	ATLANTYS1	1	0	1	0	0	0	0	0	1
300	AT3TE57110	ATHILA2	1	0	1	0	0	0	0	0	1
301	AT3TE57150	ATHILA6A	1	0	1	0	0	0	0	0	1
302	AT3TE57250	ATHILA4A	1	0	1	0	0	0	0	0	1
303	AT3TE58605	ATHILA4C	1	0	1	0	0	0	0	0	1
304	AT3TE59185	ATHILA6B	1	0	1	0	0	0	0	0	1
305	AT3TE59605	ATHILA2	1	0	1	0	0	0	0	0	1
306	AT3TE60520	ATHILA6A	1	0	1	0	0	0	0	0	1
307	AT3TE60620	VANDAL20	1	0	1	0	0	0	0	0	1
308	AT3TE60635	ATCOPIA34	1	0	1	0	0	0	0	0	1
309	AT3TE60930	RathE1_cons	1	0	1	0	0	0	0	0	1
310	AT3TE61290	ATLANTYS2	1	0	1	0	0	0	0	0	1
311	AT3TE61295	ATGP2	1	0	1	0	0	0	0	0	1
312	AT3TE61535	ATHILA0_I	1	0	1	0	0	0	0	0	1
313	AT3TE61555	ATHILA6A	1	0	1	0	0	0	0	0	1
314	AT3TE62000	ATLANTYS3	1	0	1	0	0	0	0	0	1
315	AT3TE62010	ATLANTYS1	1	0	1	0	0	0	0	0	1
316	AT3TE62260	VANDAL2	1	0	1	0	0	0	0	0	1
317	AT3TE62515	HELITRONY1E	1	0	1	0	0	0	0	0	1
318	AT3TE62595	VANDAL17	1	0	1	0	0	0	0	0	1
319	AT3TE62700	ATHILA3	1	0	1	0	0	0	0	0	1
320	AT3TE62940	ATCOPIA43	1	0	1	0	0	0	0	0	1
321	AT3TE63215	VANDAL8	1	1	0	0	0	0	0	1	0
322	AT3TE63560	SIMPLEGUY1	1	0	1	0	0	0	0	0	1
323	AT3TE63860	RathE3_cons	1	0	1	0	0	0	0	0	1
324	AT3TE63915	ATN9_1	1	0	1	0	0	0	0	0	1
325	AT3TE63920	ATSINE4	1	0	1	0	0	0	0	0	1
326	AT3TE65670	ATREP5	1	0	1	0	0	0	0	0	1
327	AT3TE65810	VANDAL18NB	1	0	1	0	0	0	0	0	1
328	AT3TE66240	HELITRONY3	1	0	1	0	0	0	0	0	1
329	AT3TE66810	ATLINE1A	1	0	1	0	0	0	0	0	1
330	AT3TE67295	ATLINE1_1	1	0	1	0	0	0	0	0	1
331	AT3TE68105	RathE2_cons	1	0	1	0	0	0	0	0	1
332	AT3TE68390	HELITRONY3	1	0	1	0	0	0	0	0	1
333	AT3TE69335	ATREP13	1	1	0	0	0	0	0	1	0
334	AT3TE69495	ATREP13	1	0	1	0	0	0	0	0	1
335	AT3TE70595	ATREP15	1	0	1	0	0	0	0	0	1
336	AT3TE71450	HELITRON2	1	0	1	0	0	0	0	0	1
337	AT3TE71730	RathE1_cons	1	0	1	0	0	0	0	0	1
338	AT3TE72645	ARNOLD1	1	0	1	0	0	0	0	0	1
339	AT3TE75665	SIMPLEGUY1	1	0	1	0	0	0	0	0	1
340	AT3TE76850	ATREP11A	1	0	1	0	0	0	0	0	1
341	AT3TE82060	SIMPLEHAT1	1	0	1	0	0	0	0	0	1
342	AT3TE86800	TA11	1	0	1	0	0	0	0	0	1
343	AT3TE88030	ATHPOGON1	1	1	0	0	0	0	0	1	0
344	AT3TE92340	ATDNAI27T9B	1	0	1	0	0	0	0	0	1
345	AT3TE94580	ATLINEIII	1	0	1	0	0	0	0	0	1
346	AT4TE05140	RathE1_cons	1	0	1	0	0	0	0	0	1
347	AT4TE07440	VANDAL2	1	0	1	0	0	0	0	0	1
348	AT4TE08115	ATREP3	1	1	0	0	0	0	0	1	0
349	AT4TE08435	ATENSPM2	1	0	1	0	0	0	0	0	1
350	AT4TE08850	ATHILA2	1	0	1	0	0	0	0	0	1
351	AT4TE09080	VANDAL21	1	0	1	0	0	0	0	0	1
352	AT4TE09085	ATENSPM5	1	0	1	0	0	0	0	0	1
353	AT4TE09275	HELITRON1	1	0	1	0	0	0	0	0	1
354	AT4TE09330	ATHATN2	1	0	1	0	0	0	0	0	1
355	AT4TE09480	VANDAL20	1	0	1	0	0	0	0	0	1
356	AT4TE09735	TAT1_ATH	1	0	1	0	0	0	0	0	1
357	AT4TE10060	ATREP11	1	1	0	0	0	0	0	1	0
358	AT4TE10770	RathE2_cons	1	0	1	0	0	0	0	0	1
359	AT4TE10775	ATLINE1_5	1	0	1	0	0	0	0	0	1
360	AT4TE11865	ATREP4	1	0	1	0	0	0	0	0	1
361	AT4TE12440	ATDNA12T3_2	1	0	1	0	0	0	0	0	1
362	AT4TE12455	ATLINE1_4	1	0	1	0	0	0	0	0	1
363	AT4TE14035	ATHILA6A	1	0	1	0	0	0	0	0	1
364	AT4TE14330	ATLANTYS1	1	0	1	0	0	0	0	0	1
365	AT4TE14370	ATLANTYS1	1	0	1	0	0	0	0	0	1
366	AT4TE14570	ATHILA4A	1	0	1	0	0	0	0	0	1
367	AT4TE15235	ATLANTYS1	1	0	1	0	0	0	0	0	1
368	AT4TE15255	ATHILA2	1	0	1	0	0	0	0	0	1
369	AT4TE15270	ATHILA2	1	0	1	0	0	0	0	0	1
370	AT4TE15945	ATHILA2	1	0	1	0	0	0	0	0	1
371	AT4TE16165	ATLANTYS1	1	0	1	0	0	0	0	0	1
372	AT4TE16910	ATHILA6A	1	0	1	0	0	0	0	0	1
373	AT4TE17205	ATENSPM9	1	0	1	0	0	0	0	0	1
374	AT4TE17510	ATHILA2	1	0	1	0	0	0	0	0	1
375	AT4TE17760	ARNOLDY1	1	0	1	0	0	0	0	0	1
376	AT4TE17800	TAT1_ATH	1	0	1	0	0	0	0	0	1
377	AT4TE18065	ATHILA2	1	0	1	0	0	0	0	0	1
378	AT4TE18320	ATHILA3	1	0	1	0	0	0	0	0	1
379	AT4TE18470	VANDAL8	1	1	0	0	0	0	0	1	0
380	AT4TE18610	ATHILA3	1	0	1	0	0	0	0	0	1
381	AT4TE18865	VANDAL3	1	0	1	0	0	0	0	0	1
382	AT4TE19025	ATHILA6A	1	0	1	0	0	0	0	0	1
383	AT4TE19030	ATHILA4C	1	0	1	0	0	0	0	0	1
384	AT4TE19135	ATENSPM3	1	0	1	0	0	0	0	0	1
385	AT4TE19180	ATHILA2	1	0	1	0	0	0	0	0	1
386	AT4TE19330	ATHILA3	1	0	1	0	0	0	0	0	1
387	AT4TE19830	ATLANTYS1	1	0	1	0	0	0	0	0	1
388	AT4TE20955	ATHILA4	1	0	1	0	0	0	0	0	1
389	AT4TE20990	ATHILA4C	1	0	1	0	0	0	0	0	1
390	AT4TE20995	ATHILA8A	1	0	1	0	0	0	0	0	1
391	AT4TE21055	ATHILA0_I	1	0	1	0	0	0	0	0	1
392	AT4TE21520	ARNOLDY1	1	0	1	0	0	0	0	0	1
393	AT4TE21950	HELITRONY3	1	1	0	0	0	0	0	1	0
394	AT4TE22070	ATSINE4	1	0	1	0	0	0	0	0	1
395	AT4TE23185	HELITRONY1B	1	0	1	0	0	0	0	0	1
396	AT4TE23755	ATHILA4A	1	0	1	0	0	0	0	0	1
397	AT4TE23990	ATGP1	1	1	0	0	0	0	0	1	0
398	AT4TE24100	HELITRONY3	1	1	0	0	0	0	0	1	0
399	AT4TE24930	ATREP10D	1	1	0	0	0	0	0	1	0
400	AT4TE25680	ATLINE1_4	1	1	0	0	0	0	0	1	0
401	AT4TE26105	ATREP10A	1	1	0	0	0	0	0	1	0
402	AT4TE26845	ATREP1	1	0	1	0	0	0	0	0	1
403	AT4TE27080	HELITRONY3	1	1	0	0	0	0	0	1	0
404	AT4TE27160	TSCL	1	0	1	0	0	0	0	0	1
405	AT4TE27640	ATCOPIA50	1	0	1	0	0	0	0	0	1
406	AT4TE28870	ATCOPIA17	1	0	1	0	0	0	0	0	1
407	AT4TE31540	HELITRONY1E	1	1	0	0	0	0	0	1	0
408	AT4TE31645	ATREP10D	1	0	1	0	0	0	0	0	1
409	AT4TE32330	HELITRONY1D	1	0	1	0	0	0	0	0	1
410	AT4TE34845	TSCL	1	0	1	0	0	0	0	0	1
411	AT4TE35980	SIMPLEHAT1	1	0	1	0	0	0	0	0	1
412	AT4TE39295	HELITRONY1C	1	0	1	0	0	0	0	0	1
413	AT4TE40700	ATREP13	1	0	1	0	0	0	0	0	1
414	AT4TE41295	ATREP11A	1	1	0	0	0	0	0	1	0
415	AT4TE44195	RathE1_cons	1	0	1	0	0	0	0	0	1
416	AT4TE45475	RathE3_cons	1	0	1	0	0	0	0	0	1
417	AT4TE47220	ATREP11	1	0	1	0	0	0	0	0	1
418	AT4TE48190	ATDNA2T9A	1	0	1	0	0	0	0	0	1
419	AT4TE50100	ATSINE4	1	0	1	0	0	0	0	0	1
420	AT4TE51020	BRODYAGA1A	1	0	1	0	0	0	0	0	1
421	AT4TE56080	ATREP15	1	0	1	0	0	0	0	0	1
422	AT4TE57330	ATREP3	1	0	1	0	0	0	0	0	1
423	AT4TE85180	ATREP10B	1	0	1	0	0	0	0	0	1
424	AT4TE89385	ARNOLDY1	1	1	0	0	0	0	0	1	0
425	AT5TE02570	ATREP2	1	1	0	0	0	0	0	1	0
426	AT5TE05475	ATREP16	1	0	1	0	0	0	0	0	1
427	AT5TE07520	SIMPLEGUY1	1	0	1	0	0	0	0	0	1
428	AT5TE08220	Unassigned	1	0	1	0	0	0	0	0	1
429	AT5TE08630	ATLINE1_1	1	0	1	0	0	0	0	0	1
430	AT5TE12250	VANDAL22	1	0	1	0	0	0	0	0	1
431	AT5TE15240	ATCOPIA78	1	0	1	0	0	0	0	0	1
432	AT5TE16790	ATREP11	1	0	1	0	0	0	0	0	1
433	AT5TE18480	BRODYAGA2	1	0	1	0	0	0	0	0	1
434	AT5TE25480	ATLINE1A	1	0	1	0	0	0	0	0	1
435	AT5TE27075	ATREP1	1	0	1	0	0	0	0	0	1
436	AT5TE28225	ATSINE4	1	0	1	0	0	0	0	0	1
437	AT5TE29720	ATREP7	1	0	1	0	0	0	0	0	1
438	AT5TE29890	RathE1_cons	1	0	1	0	0	0	0	0	1
439	AT5TE30395	HELITRONY3	1	0	1	0	0	0	0	0	1
440	AT5TE30400	ATN9_1	1	0	1	0	0	0	0	0	1
441	AT5TE31125	ATREP1	1	1	0	0	0	0	0	1	0
442	AT5TE31200	ATCOPIA22	1	0	1	0	0	0	0	0	1
443	AT5TE31800	ATLANTYS2	1	0	1	0	0	0	0	0	1
444	AT5TE32230	ATMU3N1	1	0	1	0	0	0	0	0	1
445	AT5TE32625	ATLINE1A	1	0	1	0	0	0	0	0	1
446	AT5TE32635	ATLINE1A	1	0	1	0	0	0	0	0	1
447	AT5TE32885	RathE1_cons	1	0	1	0	0	0	0	0	1
448	AT5TE33220	HELITRONY1B	1	0	1	0	0	0	0	0	1
449	AT5TE33750	ATREP4	1	0	1	0	0	0	0	0	1
450	AT5TE34810	ATREP3	1	0	1	0	0	0	0	0	1
451	AT5TE35415	ATREP10D	1	0	1	0	0	0	0	0	1
452	AT5TE35970	ATDNA12T3_2	1	0	1	0	0	0	0	0	1
453	AT5TE36715	HELITRON4	1	0	1	0	0	0	0	0	1
454	AT5TE36825	ATLANTYS2	1	0	1	0	0	0	0	0	1
455	AT5TE37360	ATHILA3	1	0	1	0	0	0	0	0	1
456	AT5TE37595	LIMPET1	1	1	0	0	0	0	0	1	0
457	AT5TE38025	ATREP10D	1	0	1	0	0	0	0	0	1
458	AT5TE38410	HELITRONY3	1	0	1	0	0	0	0	0	1
459	AT5TE38415	ARNOLDY1	1	0	1	0	0	0	0	0	1
460	AT5TE38635	ATHILA4	1	0	1	0	0	0	0	0	1
461	AT5TE38645	ATHILA4B_LTR	1	0	1	0	0	0	0	0	1
462	AT5TE38900	ATSINE4	1	0	1	0	0	0	0	0	1
463	AT5TE39075	ATHILA4	1	0	1	0	0	0	0	0	1
464	AT5TE39140	ATIS112A	1	0	1	0	0	0	0	0	1
465	AT5TE41150	ATHILA6A	1	0	1	0	0	0	0	0	1
466	AT5TE41875	ATLANTYS2	1	0	1	0	0	0	0	0	1
467	AT5TE42265	ATHILA	1	0	1	0	0	0	0	0	1
468	AT5TE42470	ATHILA6A	1	0	1	0	0	0	0	0	1
469	AT5TE42900	ATHILA2	1	0	1	0	0	0	0	0	1
470	AT5TE42965	ATHILA2	1	0	1	0	0	0	0	0	1
471	AT5TE43345	ATGP1	1	0	1	0	0	0	0	0	1
472	AT5TE43420	ATLANTYS2	1	0	1	0	0	0	0	0	1
473	AT5TE43665	ATHILA6A	1	0	1	0	0	0	0	0	1
474	AT5TE43815	ATHILA2	1	0	1	0	0	0	0	0	1
475	AT5TE43905	ATHILA8B	1	0	1	0	0	0	0	0	1
476	AT5TE43975	ATHILA6A	1	0	1	0	0	0	0	0	1
477	AT5TE44370	ATHILA2	1	0	1	0	0	0	0	0	1
478	AT5TE44770	ATHILA2	1	0	1	0	0	0	0	0	1
479	AT5TE45040	VANDAL1N1	1	0	1	0	0	0	0	0	1
480	AT5TE45055	ATHILA0_I	1	0	1	0	0	0	0	0	1
481	AT5TE45090	ATLANTYS1	1	0	1	0	0	0	0	0	1
482	AT5TE45105	ATLANTYS1	1	0	1	0	0	0	0	0	1
483	AT5TE45130	ATGP2	1	0	1	0	0	0	0	0	1
484	AT5TE46100	ATHILA3	1	0	1	0	0	0	0	0	1
485	AT5TE46260	ATHILA4	1	0	1	0	0	0	0	0	1
486	AT5TE46270	ATGP10	1	0	1	0	0	0	0	0	1
487	AT5TE46300	ATHILA	1	0	1	0	0	0	0	0	1
488	AT5TE46610	VANDAL18NB	1	0	1	0	0	0	0	0	1
489	AT5TE47120	VANDAL2	1	0	1	0	0	0	0	0	1
490	AT5TE47200	ATHILA2	1	0	1	0	0	0	0	0	1
491	AT5TE47205	ATCOPIA95	1	0	1	0	0	0	0	0	1
492	AT5TE47385	ATENSPM4	1	0	1	0	0	0	0	0	1
493	AT5TE48160	ATCOPIA28	1	0	1	0	0	0	0	0	1
494	AT5TE49150	ATGP1	1	0	1	0	0	0	0	0	1
495	AT5TE49295	ATREP10D	1	0	1	0	0	0	0	0	1
496	AT5TE49390	ATREP5	1	1	0	0	0	0	0	1	0
497	AT5TE49495	ATLINEIII	1	0	1	0	0	0	0	0	1
498	AT5TE49840	ATHATN7	1	0	1	0	0	0	0	0	1
499	AT5TE49980	HELITRONY3	1	0	1	0	0	0	0	0	1
500	AT5TE50150	HELITRONY3	1	1	0	0	0	0	0	1	0
501	AT5TE50245	ATREP3	1	0	1	0	0	0	0	0	1
502	AT5TE50480	ATREP3	1	0	1	0	0	0	0	0	1
503	AT5TE50490	ATLINE1_5	1	0	1	0	0	0	0	0	1
504	AT5TE50620	VANDAL5	1	0	1	0	0	0	0	0	1
505	AT5TE52230	ARNOLDY2	1	0	1	0	0	0	0	0	1
506	AT5TE52405	ARNOLDY2	1	0	1	0	0	0	0	0	1
507	AT5TE52645	ARNOLDY2	1	1	0	0	0	0	0	1	0
508	AT5TE52850	ATMU4	1	0	1	0	0	0	0	0	1
509	AT5TE53310	VANDAL3	1	0	1	0	0	0	0	0	1
510	AT5TE53390	ATREP2	1	1	0	0	0	0	0	1	0
511	AT5TE54340	BRODYAGA1	1	0	1	0	0	0	0	0	1
512	AT5TE54450	VANDAL1N1	1	0	1	0	0	0	0	0	1
513	AT5TE54495	ATCOPIA90	1	0	1	0	0	0	0	0	1
514	AT5TE55495	ATHATN7	1	0	1	0	0	0	0	0	1
515	AT5TE55810	ATREP5	1	1	0	0	0	0	0	1	0
516	AT5TE56055	ATREP12	1	0	1	0	0	0	0	0	1
517	AT5TE56410	ATCOPIA75	1	0	1	0	0	0	0	0	1
518	AT5TE56570	ATHAT1	1	0	1	0	0	0	0	0	1
519	AT5TE56770	ARNOLDY1	1	0	1	0	0	0	0	0	1
520	AT5TE57735	ATHAT1	1	0	1	0	0	0	0	0	1
521	AT5TE59135	ATREP1	1	0	1	0	0	0	0	0	1
522	AT5TE61795	ATLINE1_6	1	0	1	0	0	0	0	0	1
523	AT5TE64790	ATREP1	1	0	1	0	0	0	0	0	1
524	AT5TE66500	VANDAL3	1	0	1	0	0	0	0	0	1
525	AT5TE66515	TAT1_ATH	1	0	1	0	0	0	0	0	1
526	AT5TE68220	ATLINE1A	1	0	1	0	0	0	0	0	1
527	AT5TE68450	ATREP16	1	0	1	0	0	0	0	0	1
528	AT5TE71350	SIMPLEGUY1	1	0	1	0	0	0	0	0	1
529	AT5TE71680	ATREP1	1	0	1	0	0	0	0	0	1
530	AT5TE79225	ATCOPIA22	1	0	1	0	0	0	0	0	1
531	AT5TE81030	ATDNAI27T9B	1	0	1	0	0	0	0	0	1
532	AT5TE81575	ATDNA2T9C	1	0	1	0	0	0	0	0	1
533	AT5TE81580	BRODYAGA2	1	1	0	0	0	0	0	1	0
534	AT5TE83570	ATMU7	1	0	1	0	0	0	0	0	1
535	AT5TE85070	RP1_AT	1	0	1	0	0	0	0	0	1
536	AT5TE86700	ATREP10B	1	0	1	0	0	0	0	0	1
537	AT5TE89760	ATREP1	1	1	0	0	0	0	0	1	0

## Sheet: Hypometh_DMRs
Supplementary Table S6 | Transposable elements (TEs) represented in DMRs (Hypomethylated)
				Number of DMRs
	Name	Alias	Number of mutants with Hypomethylated DMRs on the TEs	ago4_DMRs	ago9_DMRs	rdr6_DMRs
	Tes represented in DMRs of ago4, ago9 and rdr6
1	AT3TE66175	ATGP1	3	2	1	2
2	AT4TE75570	ATREP13	3	2	1	2
3	AT1TE15240	HELITRONY1B	3	2	2	1
4	AT1TE33490	TA11	3	2	1	1
5	AT2TE29680	HELITRONY3	3	1	1	1
6	AT2TE37380	ARNOLDY2	3	1	2	1
7	AT3TE25510	ATLINE1A	3	1	1	1
8	AT4TE08130	AT9TSD1	3	2	1	1
9	AT4TE26670	ATREP10D	3	1	1	2
10	AT5TE50110	HELITRONY3	3	1	1	1
11	AT5TE56015	HELITRONY1B	3	1	1	1
12	AT1TE25210	ATREP7	3	1	1	1
13	AT1TE34465	ATENSPM1A	3	1	1	1
14	AT1TE57315	RP1_AT	3	1	1	1
15	AT1TE63020	ATREP10D	3	1	1	1
16	AT1TE67365	ATREP10D	3	1	1	1
17	AT2TE02160	ATREP3	3	1	1	1
18	AT2TE13140	ARNOLDY2	3	1	1	1
19	AT3TE64215	ATREP5	3	1	1	1
20	AT3TE70475	ATHPOGON3	3	1	1	1
21	AT4TE32975	ATREP9	3	1	1	1
22	AT5TE11030	HELITRON2	3	1	1	1
23	AT5TE65585	ATREP6	3	1	1	1
24	AT5TE66710	ATREP10B	3	1	1	1
	Name	Alias	Number of mutants with Hypomethylated DMRs on the TE	ago4_DMRs	ago9_DMRs	rdr6_DMRs
	TEs represented in DMRs of ago4 and ago9
1	AT1TE39830	HARBINGER	2	2	2	0
2	AT1TE42630	HELITRONY3	2	2	1	0
3	AT2TE25630	ATREP13	2	2	1	0
4	AT2TE27140	ATREP15	2	2	1	0
5	AT4TE26665	ATREP6	2	2	1	0
6	AT3TE94220	ATLANTYS3	2	1	1	0
7	AT1TE65250	ATREP2A	2	1	1	0
8	AT2TE01035	ATREP10D	2	1	1	0
9	AT3TE48215	SIMPLEGUY1	2	1	1	0
10	AT3TE40295	ATREP6	2	1	1	0
11	AT3TE19335	ATREP2	2	1	1	0
12	AT3TE87750	ATREP2	2	1	1	0
13	AT5TE57080	HELITRONY3	2	1	1	0
14	AT1TE05585	ATREP11	2	1	1	0
15	AT1TE19635	ATREP13	2	1	1	0
16	AT1TE30240	ATREP1	2	1	1	0
17	AT1TE32945	SIMPLEHAT2	2	1	1	0
18	AT1TE34365	HELITRONY3	2	1	1	0
19	AT1TE59165	HELITRONY1C	2	1	1	0
20	AT1TE70985	RP1_AT	2	1	1	0
21	AT1TE72110	ATSINE4	2	1	1	0
22	AT1TE74530	ATREP10D	2	1	1	0
23	AT2TE27165	ARNOLDY2	2	1	1	0
24	AT2TE29905	ATREP5	2	1	1	0
25	AT2TE33100	RP1_AT	2	1	1	0
26	AT2TE38420	ATREP11	2	1	1	0
27	AT2TE63580	RP1_AT	2	1	1	0
28	AT2TE79235	SIMPLEGUY1	2	1	1	0
29	AT3TE20780	VANDAL21	2	1	1	0
30	AT3TE30755	ATREP11	2	1	1	0
31	AT3TE36230	HELITRONY1C	2	1	1	0
32	AT3TE58530	VANDAL21	2	1	1	0
33	AT3TE66765	ATREP15	2	1	1	0
34	AT3TE67415	META1	2	1	1	0
35	AT3TE70170	ATREP10D	2	1	1	0
36	AT3TE85480	ATLINE1_5	2	1	1	0
37	AT3TE88345	ATREP14	2	1	1	0
38	AT4TE27320	ATREP11	2	1	1	0
39	AT4TE48730	ATSINE4	2	1	1	0
40	AT4TE56060	BRODYAGA1	2	1	1	0
41	AT5TE10530	ATREP6	2	1	1	0
42	AT5TE14165	ATGP3	2	1	1	0
43	AT5TE31480	ATLINEIII	2	1	1	0
44	AT5TE36295	ATREP15	2	1	1	0
45	AT5TE49385	HELITRONY3	2	1	1	0
46	AT5TE54615	ARNOLDY2	2	1	1	0
47	AT5TE58295	TSCL	2	1	1	0
48	AT5TE70370	ATREP11	2	1	1	0
49	AT5TE73470	ATREP3	2	1	1	0
50	AT5TE79680	SIMPLEGUY1	2	1	1	0
51	AT5TE89930	RathE2_cons	2	1	1	0
52	AT5TE96670	HELITRONY3	2	1	1	0
	Name	Alias	Number of mutants with Hypomethylated DMRs on the TE	ago4_DMRs	ago9_DMRs	rdr6_DMRs
	TEs represented in DMRs of ago4 and rdr6
1	AT2TE04820	ATREP13	2	3	0	1
2	AT1TE14315	META1	2	2	0	1
3	AT5TE74350	HELITRONY3	2	2	0	1
4	AT1TE36960	HELITRONY3	2	2	0	1
5	AT1TE67620	ATREP5	2	2	0	1
6	AT1TE20110	ATREP2	2	1	0	1
7	AT3TE63950	META1	2	1	0	1
8	AT5TE01410	HELITRONY3	2	1	0	1
9	AT5TE35360	VANDAL2N1	2	1	0	1
10	AT1TE20195	ARNOLDY2	2	1	0	1
11	AT1TE55450	ATREP15	2	1	0	1
12	AT2TE58860	RP1_AT	2	1	0	1
13	AT2TE64500	AT9TSD1	2	1	0	1
14	AT3TE79695	ATREP11	2	1	0	1
15	AT4TE29745	HELITRONY1E	2	1	0	1
16	AT4TE55460	ATREP10B	2	1	0	1
17	AT4TE55465	ATREP10	2	1	0	1
18	AT5TE33745	HELITRONY3	2	1	0	1
19	AT1TE21790	ATREP3	2	1	0	1
20	AT1TE67670	HELITRONY3	2	1	0	2
21	AT1TE86360	ATCOPIA11	2	1	0	1
22	AT2TE37050	ATCOPIA72	2	1	0	1
23	AT2TE39520	HELITRONY3	2	1	0	1
24	AT3TE44540	ATREP2	2	1	0	1
25	AT3TE44755	BRODYAGA2	2	1	0	1
26	AT4TE21985	ATREP3	2	1	0	1
27	AT4TE25805	AT9TSD1	2	1	0	1
28	AT1TE34295	HELITRONY3	2	1	0	1
29	AT1TE34300	ATREP13	2	1	0	1
30	AT1TE35605	HELITRON1	2	1	0	1
31	AT1TE40120	HELITRONY3	2	1	0	1
32	AT1TE44915	VANDAL21	2	1	0	1
33	AT1TE56105	ATREP10D	2	1	0	1
34	AT1TE56585	ATREP10A	2	1	0	1
35	AT1TE58430	ATREP2A	2	1	0	1
36	AT1TE61335	ATREP11A	2	1	0	1
37	AT1TE77055	ATREP15	2	1	0	1
38	AT2TE01275	ATSINE4	2	1	0	1
39	AT2TE05800	ATREP13	2	1	0	1
40	AT2TE18045	ATDNAI27T9A	2	1	0	1
41	AT2TE33285	ATDNAI27T9A	2	1	0	1
42	AT2TE37495	ATREP2A	2	1	0	1
43	AT2TE49070	ATREP19	2	1	0	1
44	AT2TE53735	DT1	2	1	0	1
45	AT2TE56340	ATREP4	2	1	0	1
46	AT3TE44630	ATREP10D	2	1	0	1
47	AT3TE49790	ATREP9	2	1	0	1
48	AT3TE63125	RP1_AT	2	1	0	1
49	AT3TE70480	SIMPLEHAT2	2	1	0	1
50	AT3TE76530	RP1_AT	2	1	0	1
51	AT4TE02165	ATREP10D	2	1	0	1
52	AT4TE12760	ATENSPM6	2	1	0	1
53	AT4TE27990	ATREP10D	2	1	0	1
54	AT4TE32010	ATREP7	2	1	0	1
55	AT4TE41050	ATREP15	2	1	0	1
56	AT4TE55390	RP1_AT	2	1	0	1
57	AT5TE05980	ATREP10A	2	1	0	1
58	AT5TE20660	ATREP10D	2	1	0	1
59	AT5TE33595	ATREP10D	2	1	0	1
60	AT5TE49245	ATDNAI27T9A	2	1	0	1
61	AT5TE50920	ATSINE4	2	1	0	1
62	AT5TE55020	ARNOLDY1	2	1	0	1
63	AT5TE58590	ATREP11	2	1	0	1
64	AT5TE65460	VANDAL18NA	2	1	0	1
65	AT5TE68270	BRODYAGA2	2	1	0	1
66	AT5TE79535	ATCOPIA87	2	1	0	1
67	AT5TE81840	ATREP10D	2	1	0	1
	Name	Alias	Number of mutants with Hypomethylated DMRs on the TE	ago4_DMRs	ago9_DMRs	rdr6_DMRs
	TEs represented in DMRs of ago9 and rdr6
1	AT4TE39815	ATLINE1_2	2	0	1	1
2	AT1TE58740	VANDAL18NA	2	0	1	1
3	AT3TE43440	HELITRONY3	2	0	1	1
4	AT3TE46550	ARNOLDY1	2	0	1	2
5	AT4TE09825	HELITRONY3	2	0	2	1
6	AT1TE25910	ATCOPIA59	2	0	1	1
7	AT1TE54760	ATENSPM1A	2	0	1	1
8	AT1TE56640	ATREP11	2	0	1	1
9	AT3TE45800	ATCOPIA5	2	0	1	1
10	AT3TE69550	ATLINE1_3A	2	0	1	1
11	AT3TE72510	ATDNATA1	2	0	1	1
12	AT4TE21760	ATREP10D	2	0	1	1
13	AT5TE53315	VANDAL3	2	0	1	1
14	AT5TE67420	TAG2	2	0	1	1
	Name	Alias	Number of mutants with Hypomethylated DMRs on the TE	ago4_DMRs	ago9_DMRs	rdr6_DMRs
	Tes represented in DMRs of ago4
1	AT2TE88035	ATREP10D	1	3	0	0
2	AT3TE64675	ATREP10B	1	3	0	0
3	AT5TE02710	SIMPLEHAT2	1	2	0	0
4	AT5TE31350	HELITRONY3	1	2	0	0
5	AT4TE74405	SIMPLEHAT2	1	2	0	0
6	AT5TE89325	SIMPLEHAT2	1	2	0	0
7	AT1TE24850	ATCOPIA78	1	2	0	0
8	AT2TE75960	HELITRONY3	1	2	0	0
9	AT4TE10840	ATREP7	1	2	0	0
10	AT5TE20935	BRODYAGA2	1	2	0	0
11	AT5TE31745	SIMPLEHAT2	1	2	0	0
12	AT1TE13310	HELITRONY3	1	2	0	0
13	AT3TE69475	ATREP3	1	2	0	0
14	AT1TE20925	SIMPLEHAT2	1	2	0	0
15	AT1TE62200	ATREP11	1	2	0	0
16	AT1TE62585	ATGP1	1	2	0	0
17	AT2TE05230	ATREP10D	1	2	0	0
18	AT2TE30980	ATREP10D	1	2	0	0
19	AT2TE43880	ATREP13	1	2	0	0
20	AT2TE52900	ATREP9	1	2	0	0
21	AT2TE56845	ATREP5	1	2	0	0
22	AT2TE59995	HELITRONY3	1	2	0	0
23	AT3TE69710	HELITRONY3	1	2	0	0
24	AT4TE22600	ATREP11	1	2	0	0
25	AT4TE37370	ATREP10D	1	2	0	0
26	AT5TE01760	HELITRONY3	1	2	0	0
27	AT5TE20385	ATREP2	1	2	0	0
28	AT5TE25580	VANDAL8	1	2	0	0
29	AT5TE25585	ATREP2	1	2	0	0
30	AT5TE49360	ATLINE1A	1	2	0	0
31	AT5TE54085	ATREP13	1	2	0	0
32	AT5TE70265	RP1_AT	1	2	0	0
33	AT4TE43250	META1	1	1	0	0
34	AT1TE24855	HELITRONY3	1	1	0	0
35	AT1TE31775	ATREP3	1	1	0	0
36	AT1TE89135	ATREP2	1	1	0	0
37	AT1TE96850	TAG2	1	1	0	0
38	AT2TE02680	RP1_AT	1	1	0	0
39	AT2TE10870	BRODYAGA2	1	1	0	0
40	AT2TE28060	VANDAL18NA	1	1	0	0
41	AT2TE33250	RP1_AT	1	1	0	0
42	AT2TE89040	ATREP10B	1	1	0	0
43	AT3TE90460	ATREP13	1	1	0	0
44	AT4TE09750	ATREP3	1	1	0	0
45	AT4TE39495	ATREP13	1	1	0	0
46	AT4TE76155	BRODYAGA2	1	1	0	0
47	AT5TE05485	RP1_AT	1	1	0	0
48	AT5TE14290	AT9TSD1	1	1	0	0
49	AT1TE19910	VANDAL2N1	1	1	0	0
50	AT5TE82430	META1	1	1	0	0
51	AT1TE00150	SIMPLEHAT1	1	1	0	0
52	AT2TE04085	META1	1	1	0	0
53	AT2TE24335	ARNOLD2	1	1	0	0
54	AT2TE33540	ATREP13	1	1	0	0
55	AT2TE66465	BOMZH1	1	1	0	0
56	AT3TE68370	ATREP6	1	1	0	0
57	AT4TE44990	META1	1	1	0	0
58	AT5TE20980	ATREP15	1	1	0	0
59	AT5TE64195	ATREP3	1	1	0	0
60	AT1TE02060	RP1_AT	1	1	0	0
61	AT1TE03900	ATREP10D	1	1	0	0
62	AT1TE08420	ATREP2	1	1	0	0
63	AT1TE17415	BRODYAGA2	1	1	0	0
64	AT1TE39915	VANDAL18NA	1	1	0	0
65	AT1TE58725	ATREP6	1	1	0	0
66	AT1TE67785	ATREP1	1	1	0	0
67	AT1TE68365	RP1_AT	1	1	0	0
68	AT1TE71045	ATCOPIA78	1	1	0	0
69	AT1TE73400	RP1_AT	1	1	0	0
70	AT1TE77560	ATREP3	1	1	0	0
71	AT1TE77600	RP1_AT	1	1	0	0
72	AT1TE81950	RP1_AT	1	1	0	0
73	AT1TE82280	ATLINE1_5	1	1	0	0
74	AT1TE82410	HELITRONY3	1	1	0	0
75	AT1TE86795	ATREP2	1	1	0	0
76	AT1TE94305	ATREP10D	1	1	0	0
77	AT2TE28850	ATREP1	1	1	0	0
78	AT2TE39070	ATREP2	1	1	0	0
79	AT2TE67350	ATREP2	1	1	0	0
80	AT2TE73500	ATREP10D	1	1	0	0
81	AT2TE74725	SIMPLEHAT1	1	1	0	0
82	AT2TE81445	ATREP2A	1	1	0	0
83	AT3TE00195	RP1_AT	1	1	0	0
84	AT3TE01800	ATREP1	1	1	0	0
85	AT3TE01805	ATREP2	1	1	0	0
86	AT3TE23485	ATREP1	1	1	0	0
87	AT3TE33220	RathE1_cons	1	1	0	0
88	AT3TE42300	ATREP8	1	1	0	0
89	AT3TE43690	RP1_AT	1	1	0	0
90	AT3TE61725	ATREP13	1	1	0	0
91	AT3TE63540	ATHILA2	1	1	0	0
92	AT3TE72005	ATREP3	1	1	0	0
93	AT3TE73575	ATREP2A	1	1	0	0
94	AT3TE80270	SIMPLEGUY1	1	1	0	0
95	AT3TE83890	ATDNA2T9C	1	1	0	0
96	AT4TE11950	ATREP2	1	1	0	0
97	AT4TE29620	RP1_AT	1	1	0	0
98	AT4TE40110	ATREP11	1	1	0	0
99	AT4TE46800	HELITRONY3	1	1	0	0
100	AT4TE59640	ATTIRX1C	1	1	0	0
101	AT5TE01245	ATREP3	1	1	0	0
102	AT5TE13390	TA11	1	1	0	0
103	AT5TE14155	ATREP6	1	1	0	0
104	AT5TE25870	ATREP3	1	1	0	0
105	AT5TE44570	ATCOPIA28	1	1	0	0
106	AT5TE54595	ATTIRX1C	1	1	0	0
107	AT5TE68420	ATREP6	1	1	0	0
108	AT5TE85500	ATDNAI27T9A	1	1	0	0
109	AT5TE90580	ATREP2A	1	1	0	0
110	AT5TE95310	RP1_AT	1	1	0	0
111	AT4TE12615	VANDAL2	1	1	0	0
112	AT3TE34445	ATREP10D	1	1	0	0
113	AT1TE18410	ATCOPIA89	1	1	0	0
114	AT1TE21370	ATREP10D	1	1	0	0
115	AT1TE21725	RP1_AT	1	1	0	0
116	AT1TE23390	RP1_AT	1	1	0	0
117	AT1TE29770	ARNOLDY2	1	1	0	0
118	AT1TE42700	ATREP15	1	1	0	0
119	AT1TE59230	RP1_AT	1	1	0	0
120	AT1TE80055	VANDAL21	1	1	0	0
121	AT1TE85075	ATREP3	1	1	0	0
122	AT2TE28200	ATN9_1	1	1	0	0
123	AT2TE33340	HELITRON5	1	1	0	0
124	AT2TE68040	ATLINE2	1	1	0	0
125	AT2TE77780	ATREP3	1	1	0	0
126	AT3TE17970	RP1_AT	1	1	0	0
127	AT3TE23625	HELITRONY1D	1	1	0	0
128	AT3TE38980	ATHILA5	1	1	0	0
129	AT3TE40690	TAG2	1	1	0	0
130	AT3TE42740	TSCL	1	1	0	0
131	AT3TE46045	ATLINE1A	1	1	0	0
132	AT3TE50760	ATHILA2	1	1	0	0
133	AT3TE64960	RP1_AT	1	1	0	0
134	AT3TE65015	META1	1	1	0	0
135	AT4TE07985	ATENSPM9	1	1	0	0
136	AT4TE29715	ATREP2A	1	1	0	0
137	AT4TE36590	ATREP10D	1	1	0	0
138	AT4TE37475	ATN9_1	1	1	0	0
139	AT4TE50260	AT9TSD1	1	1	0	0
140	AT4TE54370	SIMPLEHAT1	1	1	0	0
141	AT4TE80430	SIMPLEGUY1	1	1	0	0
142	AT5TE25115	ATMU3N1	1	1	0	0
143	AT5TE33170	HELITRONY3	1	1	0	0
144	AT5TE36165	HELITRONY3	1	1	0	0
145	AT5TE37800	TA11	1	1	0	0
146	AT5TE39440	HELITRONY3	1	1	0	0
147	AT5TE60325	ATREP2	1	1	0	0
148	AT5TE64455	VANDAL2N1	1	1	0	0
149	AT5TE71510	ATLINE1A	1	1	0	0
150	AT5TE85095	ATREP2A	1	1	0	0
151	AT3TE60260	ARNOLDY2	1	1	0	0
152	AT4TE08120	ATDNAI27T9C	1	1	0	0
153	AT1TE00845	AT9NMU1	1	1	0	0
154	AT1TE01390	TAG2	1	1	0	0
155	AT1TE02690	ATREP5	1	1	0	0
156	AT1TE05225	HELITRONY3	1	1	0	0
157	AT1TE08050	ATREP1	1	1	0	0
158	AT1TE09970	ATREP3	1	1	0	0
159	AT1TE09975	ATHATN7	1	1	0	0
160	AT1TE11380	HELITRONY1E	1	1	0	0
161	AT1TE11385	HELITRONY1E	1	1	0	0
162	AT1TE12430	ARNOLDY1	1	1	0	0
163	AT1TE13690	ATMU3N1	1	1	0	0
164	AT1TE13960	HELITRONY3	1	1	0	0
165	AT1TE14600	ATREP3	1	1	0	0
166	AT1TE15090	ATREP10D	1	1	0	0
167	AT1TE19085	ATTIRX1C	1	1	0	0
168	AT1TE19090	ATREP2	1	1	0	0
169	AT1TE19130	ATMU3	1	1	0	0
170	AT1TE20040	HELITRONY1D	1	1	0	0
171	AT1TE24165	ATREP10B	1	1	0	0
172	AT1TE26625	SIMPLEHAT2	1	1	0	0
173	AT1TE26705	HELITRONY3	1	1	0	0
174	AT1TE27340	ATREP3	1	1	0	0
175	AT1TE29070	ATREP10B	1	1	0	0
176	AT1TE31985	ATREP2A	1	1	0	0
177	AT1TE34450	ATREP11	1	1	0	0
178	AT1TE35060	ATREP2	1	1	0	0
179	AT1TE35310	BRODYAGA1A	1	1	0	0
180	AT1TE36120	ATREP2A	1	1	0	0
181	AT1TE36215	RathE1_cons	1	1	0	0
182	AT1TE36945	ATTIRX1C	1	1	0	0
183	AT1TE37390	HELITRONY2	1	1	0	0
184	AT1TE38035	ATREP3	1	1	0	0
185	AT1TE38915	ATTIR16T3A	1	1	0	0
186	AT1TE39530	ATREP2A	1	1	0	0
187	AT1TE39535	ATREP2A	1	1	0	0
188	AT1TE39845	RathE1_cons	1	1	0	0
189	AT1TE40010	RP1_AT	1	1	0	0
190	AT1TE41080	ATMUN1	1	1	0	0
191	AT1TE41815	HELITRONY3	1	1	0	0
192	AT1TE41875	ATDNA2T9C	1	1	0	0
193	AT1TE44800	ATREP10B	1	1	0	0
194	AT1TE45640	ARNOLDY2	1	1	0	0
195	AT1TE52025	ATGP1	1	1	0	0
196	AT1TE54020	ATREP2	1	1	0	0
197	AT1TE54795	BRODYAGA2	1	1	0	0
198	AT1TE55805	ATREP2A	1	1	0	0
199	AT1TE57330	TSCL	1	1	0	0
200	AT1TE58875	RP1_AT	1	1	0	0
201	AT1TE59765	RP1_AT	1	1	0	0
202	AT1TE60120	ATTIRX1C	1	1	0	0
203	AT1TE61145	ATREP11	1	1	0	0
204	AT1TE61735	ATHPOGON1	1	1	0	0
205	AT1TE63030	HELITRONY3	1	1	0	0
206	AT1TE63240	ATREP3	1	1	0	0
207	AT1TE63560	HELITRONY1D	1	1	0	0
208	AT1TE63680	ATLINE1A	1	1	0	0
209	AT1TE64100	ATN9_1	1	1	0	0
210	AT1TE64110	ATREP10D	1	1	0	0
211	AT1TE65110	ATREP11	1	1	0	0
212	AT1TE65360	ATREP3	1	1	0	0
213	AT1TE65365	ATREP2	1	1	0	0
214	AT1TE67280	HELITRONY1D	1	1	0	0
215	AT1TE67800	ATREP10D	1	1	0	0
216	AT1TE67805	DT1	1	1	0	0
217	AT1TE68355	BOMZH2	1	1	0	0
218	AT1TE68670	ATLINE1_6	1	1	0	0
219	AT1TE69780	RathE3_cons	1	1	0	0
220	AT1TE69835	ATREP1	1	1	0	0
221	AT1TE70735	ATREP13	1	1	0	0
222	AT1TE70850	VANDAL20	1	1	0	0
223	AT1TE71415	RP1_AT	1	1	0	0
224	AT1TE71725	HELITRONY3	1	1	0	0
225	AT1TE71740	SIMPLEHAT1	1	1	0	0
226	AT1TE74670	HELITRONY1B	1	1	0	0
227	AT1TE75245	ATREP13	1	1	0	0
228	AT1TE77760	ATHPOGON3	1	1	0	0
229	AT1TE78715	HELITRON3	1	1	0	0
230	AT1TE79215	ATREP3	1	1	0	0
231	AT1TE80300	ATTIRX1C	1	1	0	0
232	AT1TE81195	ATREP2	1	1	0	0
233	AT1TE82600	ATMU2	1	1	0	0
234	AT1TE83355	SIMPLEGUY1	1	1	0	0
235	AT1TE84520	ATREP2	1	1	0	0
236	AT1TE85290	ATREP10D	1	1	0	0
237	AT1TE85640	HELITRONY1B	1	1	0	0
238	AT1TE86175	ATREP2A	1	1	0	0
239	AT1TE91790	RP1_AT	1	1	0	0
240	AT1TE93510	ATREP15	1	1	0	0
241	AT1TE94640	HELITRONY3	1	1	0	0
242	AT1TE98060	ATREP5	1	1	0	0
243	AT1TE98070	VANDAL22	1	1	0	0
244	AT1TE98910	ATREP3	1	1	0	0
245	AT2TE01120	RathE1_cons	1	1	0	0
246	AT2TE01570	RathE1_cons	1	1	0	0
247	AT2TE01850	RathE1_cons	1	1	0	0
248	AT2TE03340	RathE1_cons	1	1	0	0
249	AT2TE03875	HELITRONY3	1	1	0	0
250	AT2TE04540	ATREP9	1	1	0	0
251	AT2TE04630	ATREP1	1	1	0	0
252	AT2TE04815	ATREP11	1	1	0	0
253	AT2TE05080	ATLINE1_5	1	1	0	0
254	AT2TE05435	ATREP5	1	1	0	0
255	AT2TE06940	ATIS112A	1	1	0	0
256	AT2TE07840	ATREP7	1	1	0	0
257	AT2TE08050	ATREP10D	1	1	0	0
258	AT2TE08765	ATREP10D	1	1	0	0
259	AT2TE09790	ATN9_1	1	1	0	0
260	AT2TE10410	ATSINE4	1	1	0	0
261	AT2TE20755	ATREP10B	1	1	0	0
262	AT2TE23415	ATDNAI27T9B	1	1	0	0
263	AT2TE23815	ATREP4	1	1	0	0
264	AT2TE24415	ATDNAI27T9C	1	1	0	0
265	AT2TE25975	ATREP10D	1	1	0	0
266	AT2TE27905	ATREP5	1	1	0	0
267	AT2TE28710	BRODYAGA2	1	1	0	0
268	AT2TE29090	ATREP10D	1	1	0	0
269	AT2TE29105	ATREP3	1	1	0	0
270	AT2TE30405	ATN9_1	1	1	0	0
271	AT2TE33645	ATREP13	1	1	0	0
272	AT2TE34275	ATREP6	1	1	0	0
273	AT2TE35805	HELITRONY3	1	1	0	0
274	AT2TE38150	ATREP11	1	1	0	0
275	AT2TE40975	ATREP11	1	1	0	0
276	AT2TE41350	ARNOLD2	1	1	0	0
277	AT2TE42940	HELITRONY3	1	1	0	0
278	AT2TE43100	ATREP1	1	1	0	0
279	AT2TE43370	ATREP10D	1	1	0	0
280	AT2TE43435	TNAT2A	1	1	0	0
281	AT2TE43600	RP1_AT	1	1	0	0
282	AT2TE45325	RathE3_cons	1	1	0	0
283	AT2TE48900	ATHPOGON1	1	1	0	0
284	AT2TE50565	TNAT2A	1	1	0	0
285	AT2TE51245	ATMU7	1	1	0	0
286	AT2TE54860	ATREP2	1	1	0	0
287	AT2TE58720	ATREP16	1	1	0	0
288	AT2TE59000	RP1_AT	1	1	0	0
289	AT2TE60750	SIMPLEHAT1	1	1	0	0
290	AT2TE63815	VANDALNX2	1	1	0	0
291	AT2TE64040	VANDAL22	1	1	0	0
292	AT2TE65130	HELITRONY3	1	1	0	0
293	AT2TE77555	HELITRONY1D	1	1	0	0
294	AT2TE77790	TAG2	1	1	0	0
295	AT2TE78600	ATLINE1A	1	1	0	0
296	AT2TE87415	ATREP3	1	1	0	0
297	AT2TE87610	ARNOLDY1	1	1	0	0
298	AT2TE88480	ATREP14	1	1	0	0
299	AT3TE02110	ATREP9	1	1	0	0
300	AT3TE02290	ATREP5	1	1	0	0
301	AT3TE11080	ATREP3	1	1	0	0
302	AT3TE11700	VANDAL13	1	1	0	0
303	AT3TE11710	VANDAL14	1	1	0	0
304	AT3TE12545	AT9TSD1	1	1	0	0
305	AT3TE12935	ATREP2	1	1	0	0
306	AT3TE20965	ATREP1	1	1	0	0
307	AT3TE24550	VANDAL13	1	1	0	0
308	AT3TE27270	AT9NMU1	1	1	0	0
309	AT3TE28210	ATREP10D	1	1	0	0
310	AT3TE28255	ATREP1	1	1	0	0
311	AT3TE32640	RathE1_cons	1	1	0	0
312	AT3TE33205	ATREP10B	1	1	0	0
313	AT3TE33475	ATREP11	1	1	0	0
314	AT3TE34145	ATLINEIII	1	1	0	0
315	AT3TE34420	SIMPLEHAT1	1	1	0	0
316	AT3TE34480	HELITRONY1E	1	1	0	0
317	AT3TE34920	ATREP3	1	1	0	0
318	AT3TE34925	ATREP1	1	1	0	0
319	AT3TE34940	RathE2_cons	1	1	0	0
320	AT3TE36720	ATREP3	1	1	0	0
321	AT3TE37155	HELITRONY3A	1	1	0	0
322	AT3TE38650	ATREP9	1	1	0	0
323	AT3TE39115	ATREP7	1	1	0	0
324	AT3TE39540	ATENSPM5	1	1	0	0
325	AT3TE39820	ATREP11	1	1	0	0
326	AT3TE40445	ATLINEIII	1	1	0	0
327	AT3TE40545	BRODYAGA2	1	1	0	0
328	AT3TE41565	HELITRONY3	1	1	0	0
329	AT3TE42190	ATSINE2A	1	1	0	0
330	AT3TE42790	ARNOLDY1	1	1	0	0
331	AT3TE43450	TAG2	1	1	0	0
332	AT3TE44720	ATREP2A	1	1	0	0
333	AT3TE44730	ATREP2	1	1	0	0
334	AT3TE45525	TNAT2A	1	1	0	0
335	AT3TE45625	HELITRONY2	1	1	0	0
336	AT3TE45635	TAG2	1	1	0	0
337	AT3TE46160	RathE3_cons	1	1	0	0
338	AT3TE46275	ATREP10D	1	1	0	0
339	AT3TE46410	RathE2_cons	1	1	0	0
340	AT3TE46530	ATREP3	1	1	0	0
341	AT3TE48840	HELITRONY3	1	1	0	0
342	AT3TE49090	ATMU5	1	1	0	0
343	AT3TE52115	ATDNAI27T9A	1	1	0	0
344	AT3TE54245	ARNOLDY2	1	1	0	0
345	AT3TE58835	ATREP11	1	1	0	0
346	AT3TE61730	ATREP7	1	1	0	0
347	AT3TE61900	RathE3_cons	1	1	0	0
348	AT3TE62310	ATREP10D	1	1	0	0
349	AT3TE62375	ATREP10B	1	1	0	0
350	AT3TE62415	HELITRONY3	1	1	0	0
351	AT3TE63805	ATREP3	1	1	0	0
352	AT3TE64730	RathE1_cons	1	1	0	0
353	AT3TE65030	BRODYAGA1A	1	1	0	0
354	AT3TE65770	ATREP10D	1	1	0	0
355	AT3TE65820	VANDAL18NA	1	1	0	0
356	AT3TE65875	ATREP10D	1	1	0	0
357	AT3TE67040	BRODYAGA1A	1	1	0	0
358	AT3TE67410	ATHPOGON1	1	1	0	0
359	AT3TE67835	BRODYAGA2	1	1	0	0
360	AT3TE70405	META1	1	1	0	0
361	AT3TE71155	AT9TSD1	1	1	0	0
362	AT3TE72885	ATREP15	1	1	0	0
363	AT3TE74110	RP1_AT	1	1	0	0
364	AT3TE75300	RathE1_cons	1	1	0	0
365	AT3TE76625	ATREP1	1	1	0	0
366	AT3TE76770	ATREP3	1	1	0	0
367	AT3TE79240	ATREP2A	1	1	0	0
368	AT3TE79300	ATCOPIA49	1	1	0	0
369	AT3TE79320	HELITRONY1E	1	1	0	0
370	AT3TE79620	ATREP2	1	1	0	0
371	AT3TE80220	TSCL	1	1	0	0
372	AT3TE81870	RP1_AT	1	1	0	0
373	AT3TE82240	BOMZH1	1	1	0	0
374	AT3TE82430	DT1	1	1	0	0
375	AT3TE84915	ATREP10	1	1	0	0
376	AT3TE85550	RP1_AT	1	1	0	0
377	AT3TE89720	ATREP5	1	1	0	0
378	AT3TE89880	ATCOPIA41	1	1	0	0
379	AT3TE92360	ATDNAI27T9A	1	1	0	0
380	AT4TE00385	VANDAL22	1	1	0	0
381	AT4TE00745	ATHATN1	1	1	0	0
382	AT4TE00950	HELITRONY1B	1	1	0	0
383	AT4TE01555	BOMZH1	1	1	0	0
384	AT4TE01640	ATREP3	1	1	0	0
385	AT4TE01950	VANDAL21	1	1	0	0
386	AT4TE02920	ATREP5	1	1	0	0
387	AT4TE03095	ATREP10C	1	1	0	0
388	AT4TE03740	RathE2_cons	1	1	0	0
389	AT4TE06990	ATREP10B	1	1	0	0
390	AT4TE08945	ATHILA2	1	1	0	0
391	AT4TE11715	ATSINE4	1	1	0	0
392	AT4TE12260	RathE1_cons	1	1	0	0
393	AT4TE21900	VANDAL11	1	1	0	0
394	AT4TE21990	ARNOLDY1	1	1	0	0
395	AT4TE22040	SIMPLEHAT1	1	1	0	0
396	AT4TE22605	ATREP15	1	1	0	0
397	AT4TE22745	ATHPOGON3	1	1	0	0
398	AT4TE23300	BRODYAGA1	1	1	0	0
399	AT4TE23520	HELITRONY3	1	1	0	0
400	AT4TE23875	ATREP9	1	1	0	0
401	AT4TE24105	ATREP10D	1	1	0	0
402	AT4TE24185	ATREP4	1	1	0	0
403	AT4TE25015	HELITRONY1D	1	1	0	0
404	AT4TE26155	ATREP3	1	1	0	0
405	AT4TE27455	ATREP10D	1	1	0	0
406	AT4TE27660	ATSINE4	1	1	0	0
407	AT4TE27910	HELITRONY3	1	1	0	0
408	AT4TE29015	BRODYAGA1A	1	1	0	0
409	AT4TE30830	SIMPLEGUY1	1	1	0	0
410	AT4TE32185	ATSINE2A	1	1	0	0
411	AT4TE32245	ATREP10D	1	1	0	0
412	AT4TE33480	ATREP2A	1	1	0	0
413	AT4TE34735	ATREP8	1	1	0	0
414	AT4TE35910	ATN9_1	1	1	0	0
415	AT4TE38020	ATHPOGON1	1	1	0	0
416	AT4TE39330	HELITRONY3	1	1	0	0
417	AT4TE41060	ATREP2A	1	1	0	0
418	AT4TE41710	RP1_AT	1	1	0	0
419	AT4TE41820	META1	1	1	0	0
420	AT4TE42220	ATSINE4	1	1	0	0
421	AT4TE48660	SIMPLEGUY1	1	1	0	0
422	AT4TE48735	VANDAL18NA	1	1	0	0
423	AT4TE48765	ATREP3	1	1	0	0
424	AT4TE49460	BRODYAGA2	1	1	0	0
425	AT4TE51575	ATREP7	1	1	0	0
426	AT4TE53965	ATCOPIA22	1	1	0	0
427	AT4TE54340	ATREP10D	1	1	0	0
428	AT4TE59485	ATREP7	1	1	0	0
429	AT4TE60590	ATHPOGON1	1	1	0	0
430	AT4TE60690	ATREP2A	1	1	0	0
431	AT4TE63090	HELITRONY3	1	1	0	0
432	AT4TE69050	ATCOPIA95	1	1	0	0
433	AT4TE70790	SIMPLEGUY1	1	1	0	0
434	AT4TE82985	ARNOLDY1	1	1	0	0
435	AT4TE84485	ATREP1	1	1	0	0
436	AT4TE89905	BRODYAGA2	1	1	0	0
437	AT5TE00480	Unassigned	1	1	0	0
438	AT5TE01120	RathE1_cons	1	1	0	0
439	AT5TE01230	ATREP2A	1	1	0	0
440	AT5TE04290	ATREP10C	1	1	0	0
441	AT5TE05390	ATREP15	1	1	0	0
442	AT5TE05395	ATREP10D	1	1	0	0
443	AT5TE08270	RP1_AT	1	1	0	0
444	AT5TE10390	RP1_AT	1	1	0	0
445	AT5TE13080	ATREP10D	1	1	0	0
446	AT5TE16420	ATREP10D	1	1	0	0
447	AT5TE20440	ATREP1	1	1	0	0
448	AT5TE20625	ATREP15	1	1	0	0
449	AT5TE21595	ARNOLDY1	1	1	0	0
450	AT5TE21635	ATTIR16T3A	1	1	0	0
451	AT5TE21975	ATREP10	1	1	0	0
452	AT5TE23125	RP1_AT	1	1	0	0
453	AT5TE27090	RathE3_cons	1	1	0	0
454	AT5TE27840	ATREP2	1	1	0	0
455	AT5TE28330	VANDAL16	1	1	0	0
456	AT5TE29530	HELITRONY1E	1	1	0	0
457	AT5TE31160	ATLINE1A	1	1	0	0
458	AT5TE31655	ATREP2	1	1	0	0
459	AT5TE31945	ARNOLDY1	1	1	0	0
460	AT5TE31950	ARNOLDY2	1	1	0	0
461	AT5TE33740	HELITRONY3	1	1	0	0
462	AT5TE34055	META1	1	1	0	0
463	AT5TE34605	ATREP10B	1	1	0	0
464	AT5TE34705	RathE1_cons	1	1	0	0
465	AT5TE34865	ATREP3	1	1	0	0
466	AT5TE35120	META1	1	1	0	0
467	AT5TE35760	HELITRONY1D	1	1	0	0
468	AT5TE35960	ATREP10C	1	1	0	0
469	AT5TE36315	ATREP2A	1	1	0	0
470	AT5TE36505	RathE1_cons	1	1	0	0
471	AT5TE36890	HELITRONY3	1	1	0	0
472	AT5TE38875	HELITRONY3	1	1	0	0
473	AT5TE41520	ATHILA4	1	1	0	0
474	AT5TE44440	ATREP7	1	1	0	0
475	AT5TE48705	HELITRONY1E	1	1	0	0
476	AT5TE49300	ATREP13	1	1	0	0
477	AT5TE49515	RP1_AT	1	1	0	0
478	AT5TE50230	ATREP1	1	1	0	0
479	AT5TE50935	ATREP4	1	1	0	0
480	AT5TE54160	RathE1_cons	1	1	0	0
481	AT5TE54920	HELITRONY3	1	1	0	0
482	AT5TE54990	HELITRONY3	1	1	0	0
483	AT5TE55835	TAG2	1	1	0	0
484	AT5TE56160	RathE1_cons	1	1	0	0
485	AT5TE56385	ATLINE2	1	1	0	0
486	AT5TE56560	TAG2	1	1	0	0
487	AT5TE56690	RathE2_cons	1	1	0	0
488	AT5TE56710	ATCOPIA65	1	1	0	0
489	AT5TE57805	ARNOLDY2	1	1	0	0
490	AT5TE57890	ATREP1	1	1	0	0
491	AT5TE58780	ATREP10D	1	1	0	0
492	AT5TE60215	ATDNAI27T9C	1	1	0	0
493	AT5TE60915	ATREP2	1	1	0	0
494	AT5TE61085	ATCOPIA13	1	1	0	0
495	AT5TE63560	ATREP6	1	1	0	0
496	AT5TE63610	ENDOVIR1	1	1	0	0
497	AT5TE63740	ATLINE1A	1	1	0	0
498	AT5TE63845	BRODYAGA2	1	1	0	0
499	AT5TE64270	ATREP3	1	1	0	0
500	AT5TE64565	ATREP15	1	1	0	0
501	AT5TE64570	ATREP2	1	1	0	0
502	AT5TE65150	ATLINE1A	1	1	0	0
503	AT5TE66280	AT9TSD1	1	1	0	0
504	AT5TE66400	ATREP5	1	1	0	0
505	AT5TE66440	ATENSPM3	1	1	0	0
506	AT5TE68285	BRODYAGA2	1	1	0	0
507	AT5TE68535	ATHPOGON1	1	1	0	0
508	AT5TE68855	ATREP4	1	1	0	0
509	AT5TE68990	ATLINE1_4	1	1	0	0
510	AT5TE69840	ATREP11A	1	1	0	0
511	AT5TE69895	HELITRONY3	1	1	0	0
512	AT5TE70175	VANDAL18NB	1	1	0	0
513	AT5TE72015	RP1_AT	1	1	0	0
514	AT5TE73020	SIMPLEGUY1	1	1	0	0
515	AT5TE75710	ATREP14	1	1	0	0
516	AT5TE77160	DT1	1	1	0	0
517	AT5TE80860	ATREP2A	1	1	0	0
518	AT5TE81400	ATREP13	1	1	0	0
519	AT5TE82820	RP1_AT	1	1	0	0
520	AT5TE86760	HELITRONY1A	1	1	0	0
521	AT5TE87680	RP1_AT	1	1	0	0
522	AT5TE88270	ATREP10B	1	1	0	0
523	AT5TE90875	ATREP3	1	1	0	0
524	AT5TE93335	ATREP6	1	1	0	0
525	AT5TE93635	ATREP2	1	1	0	0
526	AT5TE96490	ATREP2	1	1	0	0
	Name	Alias	Number of mutants with Hypomethylated DMRs on the TE	ago4_DMRs	ago9_DMRs	rdr6_DMRs
	TEs represented in DMRs of ago9
1	AT5TE23285	ATCOPIA90	1	0	2	0
2	AT3TE40420	ATCOPIA82	1	0	1	0
3	AT4TE27915	ATGP1	1	0	1	0
4	AT5TE60290	ATLINE1_6	1	0	1	0
5	AT1TE64240	ATREP4	1	0	1	0
6	AT1TE67625	ATCOPIA21	1	0	1	0
7	AT2TE01205	ATREP8	1	0	1	0
8	AT2TE24385	ATHILA6A	1	0	1	0
9	AT3TE64450	ATREP8	1	0	1	0
10	AT3TE68730	ATCOPIA79	1	0	1	0
11	AT5TE41200	HELITRONY3	1	0	1	0
12	AT5TE53615	ATLINE1_6	1	0	1	0
13	AT3TE45180	ARNOLDY1	1	0	1	0
14	AT3TE70410	META1	1	0	1	0
15	AT1TE39390	ATENSPM5	1	0	1	0
16	AT3TE33980	LIMPET1	1	0	1	0
17	AT5TE58250	HELITRONY3	1	0	1	0
18	AT5TE60370	ATREP11	1	0	1	0
19	AT1TE08240	TAG2	1	0	1	0
20	AT1TE11100	RP1_AT	1	0	1	0
21	AT1TE21840	ATHPOGON1	1	0	1	0
22	AT1TE35625	ATREP3	1	0	1	0
23	AT1TE35970	VANDAL20	1	0	1	0
24	AT1TE37685	RathE1_cons	1	0	1	0
25	AT1TE38795	ARNOLDY2	1	0	1	0
26	AT1TE47080	ATHILA	1	0	1	0
27	AT1TE48230	ATHILA3	1	0	1	0
28	AT1TE54365	ATHPOGO	1	0	1	0
29	AT1TE54770	HELITRONY3	1	0	1	0
30	AT1TE67140	HELITRON1	1	0	1	0
31	AT1TE69990	ATREP3	1	0	1	0
32	AT1TE72500	RathE1_cons	1	0	1	0
33	AT1TE79940	RathE1_cons	1	0	1	0
34	AT2TE00985	ATREP10	1	0	1	0
35	AT2TE01125	ATSINE4	1	0	1	0
36	AT2TE01530	ATLINE1A	1	0	1	0
37	AT2TE03375	ATREP11	1	0	1	0
38	AT2TE05760	ATREP16	1	0	1	0
39	AT2TE18315	ARNOLDY1	1	0	1	0
40	AT2TE22565	VANDAL1	1	0	1	0
41	AT2TE28020	ATMU1	1	0	1	0
42	AT3TE04150	ATREP10D	1	0	1	0
43	AT3TE34430	TAG2	1	0	1	0
44	AT3TE34975	BRODYAGA1	1	0	1	0
45	AT3TE38595	ATLINEIII	1	0	1	0
46	AT3TE39205	ATREP3	1	0	1	0
47	AT3TE45915	ATREP4	1	0	1	0
48	AT3TE55425	ATHILA6A	1	0	1	0
49	AT3TE68090	ATCOPIA81	1	0	1	0
50	AT3TE88185	ATREP10D	1	0	1	0
51	AT4TE08245	ATGP1	1	0	1	0
52	AT4TE08410	HELITRONY1E	1	0	1	0
53	AT4TE29830	ATCOPIA22	1	0	1	0
54	AT4TE31080	ATREP2A	1	0	1	0
55	AT4TE32425	ATREP10D	1	0	1	0
56	AT4TE34435	ATREP10A	1	0	1	0
57	AT4TE40060	ATMUN1	1	0	1	0
58	AT4TE54050	ATREP13	1	0	1	0
59	AT4TE67455	BRODYAGA2	1	0	1	0
60	AT5TE21175	HELITRONY1E	1	0	1	0
61	AT5TE24020	ATDNAI27T9A	1	0	1	0
62	AT5TE25085	LIMPET1	1	0	1	0
63	AT5TE30055	ATREP15	1	0	1	0
64	AT5TE30220	ATREP9	1	0	1	0
65	AT5TE33830	ARNOLDY2	1	0	1	0
66	AT5TE35420	VANDAL11	1	0	1	0
67	AT5TE36495	ATSINE4	1	0	1	0
68	AT5TE42005	ATREP8	1	0	1	0
69	AT5TE46165	VANDAL20	1	0	1	0
70	AT5TE53185	ATREP15	1	0	1	0
71	AT5TE61735	ATCOPIA15	1	0	1	0
72	AT5TE62175	ATGP1	1	0	1	0
73	AT5TE63415	ATREP5	1	0	1	0
74	AT5TE66720	ARNOLDY2	1	0	1	0
75	AT5TE66760	HELITRONY1A	1	0	1	0
76	AT5TE71040	ATREP10D	1	0	1	0
77	AT5TE71885	RathE2_cons	1	0	1	0
78	AT5TE74495	RathE1_cons	1	0	1	0
	Name	Alias	Number of mutants with Hypomethylated DMRs on the TE	ago4_DMRs	ago9_DMRs	rdr6_DMRs
	TEs represented in DMRs of rdr6
1	AT1TE40355	ATCOPIA60	1	0	0	1
2	AT2TE84695	ATLINE1_4	1	0	0	1
3	AT1TE70805	ATLINE1_1	1	0	0	1
4	AT3TE21700	ATIS112A	1	0	0	1
5	AT4TE25545	ATDNAI27T9C	1	0	0	1
6	AT1TE84070	ATDNAI27T9B	1	0	0	1
7	AT3TE51195	HELITRON3	1	0	0	1
8	AT3TE52120	LIMPET1	1	0	0	1
9	AT3TE66215	SIMPLEHAT2	1	0	0	2
10	AT3TE74275	AT9TSD1	1	0	0	1
11	AT5TE61035	VANDAL1N1	1	0	0	1
12	AT1TE81560	HELITRONY3	1	0	0	1
13	AT1TE84245	SIMPLEGUY1	1	0	0	1
14	AT3TE63035	ATLANTYS2	1	0	0	1
15	AT4TE45190	VANDAL8	1	0	0	1
16	AT5TE44310	ATGP1	1	0	0	1
17	AT5TE81100	TNAT2A	1	0	0	1
18	AT2TE29450	ATCOPIA70	1	0	0	2
19	AT2TE35840	ATCOPIA69	1	0	0	1
20	AT1TE09700	ATREP2	1	0	0	1
21	AT3TE63040	Unassigned	1	0	0	1
22	AT5TE23185	ATCOPIA89	1	0	0	2
23	AT5TE54925	SIMPLEHAT2	1	0	0	2
24	AT5TE94375	AT9NMU1	1	0	0	2
25	AT1TE42975	HELITRONY3	1	0	0	1
26	AT1TE53945	ATENSPM10	1	0	0	1
27	AT1TE54120	HELITRONY1B	1	0	0	1
28	AT1TE54130	ATREP3	1	0	0	1
29	AT1TE58820	HELITRONY3	1	0	0	1
30	AT1TE60195	VANDAL20	1	0	0	1
31	AT1TE62895	BRODYAGA1A	1	0	0	1
32	AT1TE70875	ATCOPIA39	1	0	0	1
33	AT1TE82640	ARNOLDY2	1	0	0	1
34	AT1TE84355	ATLINE1_6	1	0	0	1
35	AT1TE87630	HELITRONY1D	1	0	0	1
36	AT1TE87965	ATREP11	1	0	0	1
37	AT2TE02950	ATREP10D	1	0	0	1
38	AT2TE02955	ATREP13	1	0	0	1
39	AT2TE03565	ATCOPIA62	1	0	0	1
40	AT2TE09400	ATREP10D	1	0	0	1
41	AT2TE24210	ATREP11	1	0	0	1
42	AT2TE26995	ATREP10D	1	0	0	1
43	AT2TE27010	ATREP13	1	0	0	1
44	AT3TE39125	ATREP11A	1	0	0	1
45	AT3TE42645	ATDNAI27T9C	1	0	0	1
46	AT3TE50090	ARNOLDY1	1	0	0	1
47	AT3TE53170	ATGP1	1	0	0	1
48	AT3TE63215	VANDAL8	1	0	0	1
49	AT3TE69335	ATREP13	1	0	0	1
50	AT3TE88030	ATHPOGON1	1	0	0	1
51	AT4TE08115	ATREP3	1	0	0	1
52	AT4TE10060	ATREP11	1	0	0	1
53	AT4TE18470	VANDAL8	1	0	0	1
54	AT4TE21950	HELITRONY3	1	0	0	1
55	AT4TE23990	ATGP1	1	0	0	1
56	AT4TE24100	HELITRONY3	1	0	0	1
57	AT4TE24930	ATREP10D	1	0	0	1
58	AT4TE25680	ATLINE1_4	1	0	0	1
59	AT4TE26105	ATREP10A	1	0	0	1
60	AT4TE27080	HELITRONY3	1	0	0	1
61	AT4TE31540	HELITRONY1E	1	0	0	1
62	AT4TE41295	ATREP11A	1	0	0	1
63	AT4TE89385	ARNOLDY1	1	0	0	1
64	AT5TE02570	ATREP2	1	0	0	1
65	AT5TE31125	ATREP1	1	0	0	1
66	AT5TE37595	LIMPET1	1	0	0	1
67	AT5TE49390	ATREP5	1	0	0	1
68	AT5TE50150	HELITRONY3	1	0	0	1
69	AT5TE52645	ARNOLDY2	1	0	0	1
70	AT5TE53390	ATREP2	1	0	0	1
71	AT5TE55810	ATREP5	1	0	0	1
72	AT5TE81580	BRODYAGA2	1	0	0	1
73	AT5TE89760	ATREP1	1	0	0	1

## Sheet: Hypermeth_DMRs
Supplementary Table S6 | Transposable elements (TEs) represented in DMRs (Hypermethylated)
				Number of DMRs
	Name	Alias	Number of mutants with Hypermethylated DMRs on TEs	ago4_DMRs	ago9_DMRs	rdr6_DMRs
	TEs represented in DMRs of ago4, ago9 and rdr6
1	AT3TE94220	ATLANTYS3	3	2	1	2
2	AT3TE40420	ATCOPIA82	3	1	1	1
3	AT1TE65060	ATENSPM4	3	1	2	1
4	AT3TE37060	VANDAL2	3	1	1	2
5	AT3TE67635	ATCOPIA32	3	1	1	2
6	AT5TE34040	META1	3	1	2	1
7	AT1TE51615	ATLANTYS1	3	1	1	1
8	AT3TE50375	VANDAL3	3	1	1	1
9	AT3TE72850	ATCOPIA44	3	1	1	1
10	AT4TE17470	ATHILA6A	3	1	1	1
	Name	Alias	Number of mutants with Hypermethylated DMRs on the TE	ago4_DMRs	ago9_DMRs	rdr6_DMRs
	TEs represented in DMRs of ago4 and ago9
1	AT1TE34895	AT9NMU1	2	1	2	0
2	AT3TE70635	VANDAL6	2	1	2	0
3	AT2TE00115	ATGP1	2	2	1	0
4	AT3TE67445	VANDAL7	2	2	1	0
5	AT5TE35360	VANDAL2N1	2	1	1	0
6	AT1TE40355	ATCOPIA60	2	1	1	0
7	AT1TE01405	ATLINE1A	2	1	1	0
8	AT1TE44875	ATDNAI26T9	2	1	1	0
9	AT2TE28565	VANDAL1	2	1	1	0
10	AT2TE28955	ATLINE1_5	2	1	1	0
11	AT4TE22480	ARNOLDY2	2	1	1	0
12	AT5TE03885	VANDAL2N1	2	1	1	0
13	AT5TE30560	SIMPLEGUY1	2	1	1	0
14	AT5TE42000	HELITRONY3	2	1	1	0
	Name	Alias	Number of mutants with Hypermethylated DMRs on the TE	ago4_DMRs	ago9_DMRs	rdr6_DMRs
	Tes reprersented in DMRs of ago4 and rdr6
1	AT5TE74350	HELITRONY3	2	1	0	1
2	AT1TE51050	ATHILA6B	2	1	0	2
3	AT2TE84695	ATLINE1_4	2	1	0	1
4	AT4TE23345	VANDAL21	2	1	0	2
5	AT1TE21515	ATREP10A	2	1	0	1
6	AT1TE43975	ATCOPIA43	2	1	0	1
7	AT1TE45145	ATLANTYS2	2	1	0	1
8	AT1TE45160	ATHILA4	2	1	0	1
9	AT1TE46265	ATHILA6B	2	1	0	1
10	AT1TE51260	ATLANTYS2	2	1	0	1
11	AT1TE54100	ATIS112A	2	1	0	1
12	AT1TE62825	TAT1_ATH	2	1	0	1
13	AT2TE06955	VANDAL21	2	1	0	1
14	AT2TE22520	ATHILA2	2	1	0	1
15	AT2TE24525	ATENSPM1A	2	1	0	1
16	AT2TE27490	ARNOLDY1	2	1	0	1
17	AT3TE45385	ATLINE1_6	2	1	0	1
18	AT3TE45620	TA11	2	1	0	1
19	AT3TE51535	ATLANTYS1	2	1	0	1
20	AT3TE57780	VANDAL7	2	1	0	1
21	AT3TE58730	ATDNAI27T9A	2	1	0	1
22	AT3TE61530	ATHILA3	2	1	0	1
23	AT4TE19530	ATGP1	2	1	0	1
24	AT4TE22360	ATDNAI27T9C	2	1	0	1
25	AT5TE31545	TA11	2	1	0	1
26	AT5TE34730	VANDAL8	2	1	0	1
27	AT5TE43820	ATHILA0_I	2	1	0	1
28	AT5TE46215	ATHILA6A	2	1	0	1
29	AT5TE46685	ATHILA4C	2	1	0	1
30	AT5TE49335	VANDAL2	2	1	0	1
31	AT5TE68140	ATCOPIA58	2	1	0	1
	Name	Alias	Number of mutants with Hypermethylated DMRs on the TE	ago4_DMRs	ago9_DMRs	rdr6_DMRs
	TEs represented in DMRs of ago9 and rdr6
1	AT3TE66175	ATGP1	2	0	2	2
2	AT3TE63950	META1	2	0	1	1
3	AT5TE01410	HELITRONY3	2	0	1	1
4	AT4TE43250	META1	2	0	3	1
5	AT5TE02710	SIMPLEHAT2	2	0	1	1
6	AT5TE31350	HELITRONY3	2	0	1	1
7	AT1TE24855	HELITRONY3	2	0	1	1
8	AT1TE31775	ATREP3	2	0	1	1
9	AT1TE89135	ATREP2	2	0	1	1
10	AT1TE96850	TAG2	2	0	1	1
11	AT2TE02680	RP1_AT	2	0	1	1
12	AT2TE10870	BRODYAGA2	2	0	1	1
13	AT2TE28060	VANDAL18NA	2	0	1	1
14	AT2TE33250	RP1_AT	2	0	1	1
15	AT2TE89040	ATREP10B	2	0	1	1
16	AT3TE90460	ATREP13	2	0	1	1
17	AT4TE09750	ATREP3	2	0	1	1
18	AT4TE39495	ATREP13	2	0	1	1
19	AT4TE76155	BRODYAGA2	2	0	1	1
20	AT5TE05485	RP1_AT	2	0	1	1
21	AT5TE14290	AT9TSD1	2	0	1	1
22	AT1TE47540	ATHILA4C	2	0	3	2
23	AT1TE38090	VANDAL2N1	2	0	2	2
24	AT1TE47035	ATHILA4C	2	0	1	3
25	AT1TE47550	ATHILA2	2	0	3	1
26	AT1TE64055	ATREP3	2	0	2	2
27	AT3TE60610	VANDAL2	2	0	2	2
28	AT4TE21090	ATLANTYS1	2	0	1	3
29	AT5TE42680	ATHILA6A	2	0	1	3
30	AT5TE88075	ATREP3	2	0	3	1
31	AT1TE20755	ATREP6	2	0	1	2
32	AT1TE21710	META1	2	0	2	1
33	AT1TE23420	VANDAL1N1	2	0	2	1
34	AT1TE27295	VANDAL6	2	0	1	2
35	AT1TE46765	ATHILA2	2	0	2	1
36	AT1TE57220	ATLANTYS1	2	0	2	1
37	AT1TE64080	VANDAL2	2	0	2	1
38	AT1TE91165	HELITRONY3	2	0	1	2
39	AT2TE20435	ATLANTYS1	2	0	1	2
40	AT2TE21760	ATLANTYS1	2	0	1	2
41	AT2TE28755	VANDAL1	2	0	1	2
42	AT2TE42810	VANDAL21	2	0	1	2
43	AT3TE35610	META1	2	0	1	2
44	AT3TE40145	VANDAL13	2	0	1	2
45	AT3TE51195	HELITRON3	2	0	1	1
46	AT3TE55360	ATHILA6B	2	0	1	2
47	AT4TE16380	ATHILA2	2	0	1	2
48	AT4TE20400	ATHILA2	2	0	1	2
49	AT4TE27915	ATGP1	2	0	1	1
50	AT5TE25460	VANDAL20	2	0	1	2
51	AT5TE47500	ATHILA2	2	0	1	2
52	AT5TE61035	VANDAL1N1	2	0	1	1
53	AT5TE82825	ATREP10D	2	0	2	1
54	AT1TE13375	ARNOLDY1	2	0	1	1
55	AT1TE14865	ATREP2	2	0	1	1
56	AT1TE21210	META1	2	0	1	1
57	AT1TE22750	ATREP3	2	0	1	1
58	AT1TE25685	SIMPLEHAT2	2	0	1	1
59	AT1TE26305	ATREP7	2	0	1	1
60	AT1TE33670	ATLINE1_2	2	0	1	1
61	AT1TE36480	HELITRONY3	2	0	1	1
62	AT1TE41585	ATDNAI27T9C	2	0	1	1
63	AT1TE42890	ATENSPM5	2	0	1	1
64	AT1TE45720	ATHILA4A	2	0	1	1
65	AT1TE46625	VANDAL8	2	0	1	1
66	AT1TE46635	ATLANTYS1	2	0	1	1
67	AT1TE46665	ATHILA3	2	0	1	1
68	AT1TE52865	ATHILA4	2	0	1	1
69	AT1TE56135	VANDAL4	2	0	1	1
70	AT1TE56515	BOMZH1	2	0	1	1
71	AT1TE58615	ATREP6	2	0	1	1
72	AT1TE58650	BRODYAGA2	2	0	1	1
73	AT1TE62285	ATREP3	2	0	1	1
74	AT1TE62705	ATTIRX1C	2	0	1	1
75	AT1TE67495	ATREP10D	2	0	1	1
76	AT1TE78555	ATTIRX1C	2	0	1	1
77	AT1TE94570	SIMPLEHAT1	2	0	1	1
78	AT2TE06770	ATMU10	2	0	1	1
79	AT2TE07805	ATDNA2T9B	2	0	1	1
80	AT2TE09205	VANDAL1	2	0	1	1
81	AT2TE17625	ATHILA6A	2	0	1	1
82	AT2TE21605	ATLANTYS2	2	0	1	1
83	AT2TE27270	ATREP5	2	0	1	1
84	AT2TE27440	SIMPLEHAT2	2	0	1	1
85	AT2TE29225	ATREP1	2	0	1	1
86	AT2TE39090	ATREP2	2	0	1	1
87	AT2TE39505	VANDAL18NA	2	0	1	1
88	AT2TE45465	VANDAL3	2	0	1	1
89	AT2TE58200	ATREP3	2	0	1	1
90	AT2TE58530	ATREP3	2	0	1	1
91	AT2TE65785	BRODYAGA1	2	0	1	1
92	AT3TE35700	HELITRONY3	2	0	1	1
93	AT3TE36690	TAG2	2	0	1	1
94	AT3TE41915	ATREP6	2	0	1	1
95	AT3TE53580	VANDAL21	2	0	1	1
96	AT3TE55355	ATHILA2	2	0	1	1
97	AT3TE57655	TA11	2	0	1	1
98	AT3TE57660	ATHILA2	2	0	1	1
99	AT3TE59170	ATHILA6A	2	0	1	1
100	AT3TE59180	ATHILA	2	0	1	1
101	AT3TE60400	VANDAL20	2	0	1	1
102	AT3TE62025	ATHILA2	2	0	1	1
103	AT3TE63200	HELITRONY1D	2	0	1	1
104	AT3TE66525	ARNOLDY2	2	0	1	1
105	AT3TE68005	TAG2	2	0	1	1
106	AT3TE69460	ATN9_1	2	0	1	1
107	AT3TE75240	ATREP10D	2	0	1	1
108	AT3TE75575	ATDNA2T9A	2	0	1	1
109	AT3TE90045	ATREP3	2	0	1	1
110	AT3TE92910	RathE1_cons	2	0	1	1
111	AT4TE00380	ATREP10B	2	0	1	1
112	AT4TE10345	ATCOPIA44	2	0	1	1
113	AT4TE10350	ATENSPM1	2	0	1	1
114	AT4TE12175	ATCOPIA69	2	0	1	1
115	AT4TE18740	ATHILA2	2	0	1	1
116	AT4TE20070	HELITRONY3	2	0	1	1
117	AT4TE20745	ATHILA2	2	0	1	1
118	AT4TE26270	VANDAL1N1	2	0	1	1
119	AT4TE34305	META1	2	0	1	1
120	AT4TE52410	ATREP11	2	0	1	1
121	AT5TE07950	ATREP5	2	0	1	1
122	AT5TE08535	AT9NMU1	2	0	1	1
123	AT5TE22990	ATENSPM2	2	0	1	1
124	AT5TE31020	ATLINE1_6	2	0	1	1
125	AT5TE38390	HELITRONY1D	2	0	1	1
126	AT5TE41615	ATLANTYS2	2	0	1	1
127	AT5TE45200	ATHILA4	2	0	1	1
128	AT5TE57960	VANDAL2N1	2	0	1	1
129	AT5TE58740	ATLINE1A	2	0	1	1
	Name	Alias	Number of mutants with Hypermethylated DMRs on the TE	ago4_DMRs	ago9_DMRs	rdr6_DMRs
	TEs represented in DMRs of ago4
1	AT2TE00120	ATGP2N	1	2	0	0
2	AT5TE65540	ATENSPM5	1	2	0	0
3	AT4TE39815	ATLINE1_2	1	1	0	0
4	AT1TE70805	ATLINE1_1	1	1	0	0
5	AT3TE21700	ATIS112A	1	1	0	0
6	AT4TE25545	ATDNAI27T9C	1	1	0	0
7	AT3TE60260	ARNOLDY2	1	1	0	0
8	AT4TE08120	ATDNAI27T9C	1	1	0	0
9	AT1TE27395	ATREP3	1	1	0	0
10	AT1TE31190	VANDAL2	1	1	0	0
11	AT1TE32620	VANDAL17	1	1	0	0
12	AT1TE39370	BRODYAGA2	1	1	0	0
13	AT1TE41000	HELITRON1	1	1	0	0
14	AT1TE42155	ATCOPIA68	1	1	0	0
15	AT1TE42825	VANDAL17	1	1	0	0
16	AT1TE45475	ATHILA6A	1	1	0	0
17	AT1TE46425	ATDNAI27T9A	1	1	0	0
18	AT1TE47595	ATHILA5	1	1	0	0
19	AT1TE47745	ATHILA6A	1	1	0	0
20	AT1TE50860	ATHILA6A	1	1	0	0
21	AT1TE51005	ATHILA6B	1	1	0	0
22	AT1TE51620	ATMU10	1	1	0	0
23	AT1TE52720	ATDNAI27T9A	1	1	0	0
24	AT1TE52795	ATGP1	1	1	0	0
25	AT1TE56505	ATLINE1A	1	1	0	0
26	AT1TE57635	ATREP10A	1	1	0	0
27	AT1TE57640	ATREP10A	1	1	0	0
28	AT1TE60180	ATENSPM9	1	1	0	0
29	AT1TE66240	ATDNAI27T9A	1	1	0	0
30	AT1TE69285	ATDNAI27T9A	1	1	0	0
31	AT1TE70190	ATCOPIA26	1	1	0	0
32	AT1TE83945	TAG3N1	1	1	0	0
33	AT2TE09395	ATREP6	1	1	0	0
34	AT2TE13410	VANDAL17	1	1	0	0
35	AT2TE13445	VANDAL21	1	1	0	0
36	AT2TE13465	ATHILA2	1	1	0	0
37	AT2TE21010	ARNOLDY2	1	1	0	0
38	AT2TE22490	TAT1_ATH	1	1	0	0
39	AT2TE25540	ATGP1	1	1	0	0
40	AT2TE26315	ATHAT7	1	1	0	0
41	AT2TE27455	HELITRONY3	1	1	0	0
42	AT2TE27505	ATSINE4	1	1	0	0
43	AT2TE28760	VANDAL1N1	1	1	0	0
44	AT2TE73690	ATENSPM5	1	1	0	0
45	AT3TE04155	ATDNAI27T9C	1	1	0	0
46	AT3TE18040	HELITRON1	1	1	0	0
47	AT3TE32785	ATCOPIA5	1	1	0	0
48	AT3TE39430	ATLINEIII	1	1	0	0
49	AT3TE41475	ATREP10C	1	1	0	0
50	AT3TE48120	ATENSPM6	1	1	0	0
51	AT3TE50735	ATDNAI27T9A	1	1	0	0
52	AT3TE52540	VANDAL21	1	1	0	0
53	AT3TE53985	ATENSPM2	1	1	0	0
54	AT3TE54510	VANDAL2	1	1	0	0
55	AT3TE55395	ATHILA6A	1	1	0	0
56	AT3TE57785	ATHILA6A	1	1	0	0
57	AT3TE57860	TAT1_ATH	1	1	0	0
58	AT3TE58600	ATDNAI27T9C	1	1	0	0
59	AT3TE58765	ATDNAI27T9A	1	1	0	0
60	AT3TE61395	ATENSPM1A	1	1	0	0
61	AT3TE63810	HELITRONY1B	1	1	0	0
62	AT3TE63825	ATSINE4	1	1	0	0
63	AT3TE82555	ATGP3	1	1	0	0
64	AT4TE05190	ATENSPM1	1	1	0	0
65	AT4TE08110	AT9TSD1	1	1	0	0
66	AT4TE16395	ATHILA6A	1	1	0	0
67	AT4TE16655	VANDAL18NB	1	1	0	0
68	AT4TE20205	ATHILA4	1	1	0	0
69	AT4TE21685	LIMPET1	1	1	0	0
70	AT4TE25590	ATCOPIA49	1	1	0	0
71	AT4TE30595	ATHATN7	1	1	0	0
72	AT4TE47620	RathE1_cons	1	1	0	0
73	AT4TE48195	VANDAL5	1	1	0	0
74	AT4TE57850	ATHATN7	1	1	0	0
75	AT4TE64720	ATCOPIA68	1	1	0	0
76	AT4TE67560	VANDAL6	1	1	0	0
77	AT5TE19060	LIMPET1	1	1	0	0
78	AT5TE19530	ATDNAI27T9A	1	1	0	0
79	AT5TE21080	ATMU1	1	1	0	0
80	AT5TE30490	ATDNAI27T9C	1	1	0	0
81	AT5TE32280	VANDAL17	1	1	0	0
82	AT5TE36160	ATLINE2	1	1	0	0
83	AT5TE37665	ATGP7	1	1	0	0
84	AT5TE37825	ATLANTYS2	1	1	0	0
85	AT5TE37870	ATDNAI27T9C	1	1	0	0
86	AT5TE38485	ATDNA12T3_2	1	1	0	0
87	AT5TE38735	ATENSPM6	1	1	0	0
88	AT5TE40180	ATHILA2	1	1	0	0
89	AT5TE43050	ATHILA	1	1	0	0
90	AT5TE47085	HELITRON1	1	1	0	0
91	AT5TE52400	ATLINE1_2	1	1	0	0
92	AT5TE56585	ATCOPIA25	1	1	0	0
93	AT5TE79110	TAG3N1	1	1	0	0
94	AT5TE83215	ATCOPIA49	1	1	0	0
95	AT5TE84580	HARBINGER	1	1	0	0
	Name	Alias	Number of mutants with Hypermethylated DMRs on the TE	ago4_DMRs	ago9_DMRs	rdr6_DMRs
	TEs represented in DMRs of ago9
1	AT1TE14315	META1	1	0	4	0
2	AT1TE19910	VANDAL2N1	1	0	3	0
3	AT5TE82430	META1	1	0	3	0
4	AT2TE11145	ATHILA2	1	0	3	0
5	AT1TE20110	ATREP2	1	0	2	0
6	AT3TE40295	ATREP6	1	0	2	0
7	AT2TE88035	ATREP10D	1	0	2	0
8	AT4TE74405	SIMPLEHAT2	1	0	2	0
9	AT5TE89325	SIMPLEHAT2	1	0	2	0
10	AT1TE00150	SIMPLEHAT1	1	0	2	0
11	AT2TE04085	META1	1	0	2	0
12	AT2TE24335	ARNOLD2	1	0	2	0
13	AT2TE33540	ATREP13	1	0	2	0
14	AT2TE66465	BOMZH1	1	0	2	0
15	AT3TE68370	ATREP6	1	0	2	0
16	AT4TE44990	META1	1	0	2	0
17	AT5TE20980	ATREP15	1	0	2	0
18	AT5TE64195	ATREP3	1	0	2	0
19	AT1TE84070	ATDNAI27T9B	1	0	2	0
20	AT3TE52120	LIMPET1	1	0	2	0
21	AT3TE74275	AT9TSD1	1	0	2	0
22	AT3TE45180	ARNOLDY1	1	0	2	0
23	AT3TE70410	META1	1	0	2	0
24	AT1TE53995	ATGP1	1	0	2	0
25	AT1TE56170	ATREP5	1	0	2	0
26	AT2TE06405	META1	1	0	2	0
27	AT2TE48795	ATREP3	1	0	2	0
28	AT3TE33545	ATREP3	1	0	2	0
29	AT3TE40655	ATREP3	1	0	2	0
30	AT3TE47385	ARNOLDY1	1	0	2	0
31	AT3TE90030	VANDAL2N1	1	0	2	0
32	AT4TE49990	META1	1	0	2	0
33	AT4TE52280	ATREP3	1	0	2	0
34	AT4TE71140	ATREP6	1	0	2	0
35	AT5TE10990	ATREP3	1	0	2	0
36	AT5TE17300	ATREP3	1	0	2	0
37	AT5TE30195	ATREP3	1	0	2	0
38	AT5TE57830	ATREP6	1	0	2	0
39	AT5TE68105	ATREP13	1	0	2	0
40	AT5TE68695	ATREP2	1	0	2	0
41	AT5TE69940	VANDAL18NA	1	0	2	0
42	AT4TE75570	ATREP13	1	0	1	0
43	AT2TE29680	HELITRONY3	1	0	1	0
44	AT3TE25510	ATLINE1A	1	0	1	0
45	AT5TE50110	HELITRONY3	1	0	1	0
46	AT5TE56015	HELITRONY1B	1	0	1	0
47	AT1TE20195	ARNOLDY2	1	0	1	0
48	AT1TE55450	ATREP15	1	0	1	0
49	AT2TE58860	RP1_AT	1	0	1	0
50	AT2TE64500	AT9TSD1	1	0	1	0
51	AT3TE79695	ATREP11	1	0	1	0
52	AT4TE29745	HELITRONY1E	1	0	1	0
53	AT4TE55460	ATREP10B	1	0	1	0
54	AT4TE55465	ATREP10	1	0	1	0
55	AT5TE33745	HELITRONY3	1	0	1	0
56	AT1TE42630	HELITRONY3	1	0	1	0
57	AT3TE19335	ATREP2	1	0	1	0
58	AT3TE87750	ATREP2	1	0	1	0
59	AT5TE57080	HELITRONY3	1	0	1	0
60	AT1TE24850	ATCOPIA78	1	0	1	0
61	AT2TE75960	HELITRONY3	1	0	1	0
62	AT4TE10840	ATREP7	1	0	1	0
63	AT5TE20935	BRODYAGA2	1	0	1	0
64	AT5TE31745	SIMPLEHAT2	1	0	1	0
65	AT1TE02060	RP1_AT	1	0	1	0
66	AT1TE03900	ATREP10D	1	0	1	0
67	AT1TE08420	ATREP2	1	0	1	0
68	AT1TE17415	BRODYAGA2	1	0	1	0
69	AT1TE39915	VANDAL18NA	1	0	1	0
70	AT1TE58725	ATREP6	1	0	1	0
71	AT1TE67785	ATREP1	1	0	1	0
72	AT1TE68365	RP1_AT	1	0	1	0
73	AT1TE71045	ATCOPIA78	1	0	1	0
74	AT1TE73400	RP1_AT	1	0	1	0
75	AT1TE77560	ATREP3	1	0	1	0
76	AT1TE77600	RP1_AT	1	0	1	0
77	AT1TE81950	RP1_AT	1	0	1	0
78	AT1TE82280	ATLINE1_5	1	0	1	0
79	AT1TE82410	HELITRONY3	1	0	1	0
80	AT1TE86795	ATREP2	1	0	1	0
81	AT1TE94305	ATREP10D	1	0	1	0
82	AT2TE28850	ATREP1	1	0	1	0
83	AT2TE39070	ATREP2	1	0	1	0
84	AT2TE67350	ATREP2	1	0	1	0
85	AT2TE73500	ATREP10D	1	0	1	0
86	AT2TE74725	SIMPLEHAT1	1	0	1	0
87	AT2TE81445	ATREP2A	1	0	1	0
88	AT3TE00195	RP1_AT	1	0	1	0
89	AT3TE01800	ATREP1	1	0	1	0
90	AT3TE01805	ATREP2	1	0	1	0
91	AT3TE23485	ATREP1	1	0	1	0
92	AT3TE33220	RathE1_cons	1	0	1	0
93	AT3TE42300	ATREP8	1	0	1	0
94	AT3TE43690	RP1_AT	1	0	1	0
95	AT3TE61725	ATREP13	1	0	1	0
96	AT3TE63540	ATHILA2	1	0	1	0
97	AT3TE72005	ATREP3	1	0	1	0
98	AT3TE73575	ATREP2A	1	0	1	0
99	AT3TE80270	SIMPLEGUY1	1	0	1	0
100	AT3TE83890	ATDNA2T9C	1	0	1	0
101	AT4TE11950	ATREP2	1	0	1	0
102	AT4TE29620	RP1_AT	1	0	1	0
103	AT4TE40110	ATREP11	1	0	1	0
104	AT4TE46800	HELITRONY3	1	0	1	0
105	AT4TE59640	ATTIRX1C	1	0	1	0
106	AT5TE01245	ATREP3	1	0	1	0
107	AT5TE13390	TA11	1	0	1	0
108	AT5TE14155	ATREP6	1	0	1	0
109	AT5TE25870	ATREP3	1	0	1	0
110	AT5TE44570	ATCOPIA28	1	0	1	0
111	AT5TE54595	ATTIRX1C	1	0	1	0
112	AT5TE68420	ATREP6	1	0	1	0
113	AT5TE85500	ATDNAI27T9A	1	0	1	0
114	AT5TE90580	ATREP2A	1	0	1	0
115	AT5TE95310	RP1_AT	1	0	1	0
116	AT1TE58740	VANDAL18NA	1	0	1	0
117	AT3TE43440	HELITRONY3	1	0	1	0
118	AT3TE66215	SIMPLEHAT2	1	0	1	0
119	AT1TE81560	HELITRONY3	1	0	1	0
120	AT1TE84245	SIMPLEGUY1	1	0	1	0
121	AT3TE63035	ATLANTYS2	1	0	1	0
122	AT4TE45190	VANDAL8	1	0	1	0
123	AT5TE44310	ATGP1	1	0	1	0
124	AT5TE81100	TNAT2A	1	0	1	0
125	AT1TE39390	ATENSPM5	1	0	1	0
126	AT3TE33980	LIMPET1	1	0	1	0
127	AT5TE58250	HELITRONY3	1	0	1	0
128	AT5TE60370	ATREP11	1	0	1	0
129	AT1TE01395	SIMPLEGUY1	1	0	1	0
130	AT1TE02465	ATREP5	1	0	1	0
131	AT1TE04165	ATREP7	1	0	1	0
132	AT1TE04710	ATDNAI27T9B	1	0	1	0
133	AT1TE06480	ATREP3	1	0	1	0
134	AT1TE09820	ATREP6	1	0	1	0
135	AT1TE10865	ATREP13	1	0	1	0
136	AT1TE23505	ATREP5	1	0	1	0
137	AT1TE29610	ATREP15	1	0	1	0
138	AT1TE29990	ATLINE1A	1	0	1	0
139	AT1TE31590	ATREP3	1	0	1	0
140	AT1TE32755	VANDAL1	1	0	1	0
141	AT1TE34015	HELITRONY3	1	0	1	0
142	AT1TE34125	ATHPOGON1	1	0	1	0
143	AT1TE34255	ATREP2	1	0	1	0
144	AT1TE35985	RathE3_cons	1	0	1	0
145	AT1TE36715	ATREP10	1	0	1	0
146	AT1TE37925	ATREP5	1	0	1	0
147	AT1TE38705	TNAT2A	1	0	1	0
148	AT1TE38835	ATREP15	1	0	1	0
149	AT1TE38940	ATENSPM1A	1	0	1	0
150	AT1TE39215	HELITRONY1B	1	0	1	0
151	AT1TE40090	ATREP3	1	0	1	0
152	AT1TE40955	ATGP2	1	0	1	0
153	AT1TE41345	ATLANTYS2	1	0	1	0
154	AT1TE41350	VANDAL16	1	0	1	0
155	AT1TE41995	BRODYAGA1	1	0	1	0
156	AT1TE42370	ATREP2A	1	0	1	0
157	AT1TE42395	ATGP3	1	0	1	0
158	AT1TE42635	ATREP3	1	0	1	0
159	AT1TE43340	ATREP10D	1	0	1	0
160	AT1TE45355	ATGP1	1	0	1	0
161	AT1TE45415	ATDNAI27T9C	1	0	1	0
162	AT1TE46805	ATHILA3	1	0	1	0
163	AT1TE46810	ATHILA3	1	0	1	0
164	AT1TE47010	ARNOLDY1	1	0	1	0
165	AT1TE47040	ATHILA4C	1	0	1	0
166	AT1TE47570	ATHILA2	1	0	1	0
167	AT1TE47700	ATHILA2	1	0	1	0
168	AT1TE47780	ATHILA2	1	0	1	0
169	AT1TE48020	ATHILA6A	1	0	1	0
170	AT1TE48045	ATLANTYS1	1	0	1	0
171	AT1TE51235	ATHILA	1	0	1	0
172	AT1TE51245	ATGP2N	1	0	1	0
173	AT1TE51465	HELITRONY3	1	0	1	0
174	AT1TE51540	ATENSPM5	1	0	1	0
175	AT1TE52105	ATHILA2	1	0	1	0
176	AT1TE52125	ATHILA2	1	0	1	0
177	AT1TE52860	ATIS112A	1	0	1	0
178	AT1TE53095	ATCOPIA58	1	0	1	0
179	AT1TE53540	HELITRONY3	1	0	1	0
180	AT1TE53765	VANDAL22	1	0	1	0
181	AT1TE54370	ATREP13	1	0	1	0
182	AT1TE54480	ATHILA5	1	0	1	0
183	AT1TE54670	ATREP5	1	0	1	0
184	AT1TE55730	VANDAL1N1	1	0	1	0
185	AT1TE55825	HELITRONY3	1	0	1	0
186	AT1TE55985	ATREP3	1	0	1	0
187	AT1TE56300	ATREP3	1	0	1	0
188	AT1TE56365	VANDALNX1	1	0	1	0
189	AT1TE56420	VANDAL1	1	0	1	0
190	AT1TE56425	VANDAL1	1	0	1	0
191	AT1TE56620	ATREP15	1	0	1	0
192	AT1TE58140	ATCOPIA36	1	0	1	0
193	AT1TE58195	ATREP3	1	0	1	0
194	AT1TE58525	ATREP2A	1	0	1	0
195	AT1TE60640	ARNOLDY2	1	0	1	0
196	AT1TE61755	ATREP13	1	0	1	0
197	AT1TE62820	ATLANTYS1	1	0	1	0
198	AT1TE62870	HELITRONY1E	1	0	1	0
199	AT1TE63190	ATCOPIA96	1	0	1	0
200	AT1TE64105	ATN9_1	1	0	1	0
201	AT1TE64445	ATREP3	1	0	1	0
202	AT1TE65200	HELITRON4	1	0	1	0
203	AT1TE66090	ATREP3	1	0	1	0
204	AT1TE66640	ATREP1	1	0	1	0
205	AT1TE67920	ATREP1	1	0	1	0
206	AT1TE68310	VANDAL2N1	1	0	1	0
207	AT1TE71330	ATREP1	1	0	1	0
208	AT1TE71775	ATCOPIA8B	1	0	1	0
209	AT1TE72020	BRODYAGA2	1	0	1	0
210	AT1TE72610	SIMPLEHAT1	1	0	1	0
211	AT1TE72980	SIMPLEHAT2	1	0	1	0
212	AT1TE73010	ATN9_1	1	0	1	0
213	AT1TE73300	ATREP2	1	0	1	0
214	AT1TE74085	ATREP3	1	0	1	0
215	AT1TE74615	ATREP3	1	0	1	0
216	AT1TE76325	ATN9_1	1	0	1	0
217	AT1TE76780	LIMPET1	1	0	1	0
218	AT1TE78070	HELITRONY3	1	0	1	0
219	AT1TE81285	ATTIRX1C	1	0	1	0
220	AT1TE84335	SIMPLEGUY1	1	0	1	0
221	AT1TE86375	ATDNA2T9A	1	0	1	0
222	AT1TE86940	ATREP13	1	0	1	0
223	AT1TE88955	ATHPOGON1	1	0	1	0
224	AT1TE92655	ATREP7	1	0	1	0
225	AT1TE98065	ATREP11	1	0	1	0
226	AT2TE01630	ATREP3	1	0	1	0
227	AT2TE02430	ATSINE4	1	0	1	0
228	AT2TE02465	ARNOLD1	1	0	1	0
229	AT2TE03100	ATREP6	1	0	1	0
230	AT2TE03465	ATREP10D	1	0	1	0
231	AT2TE03505	ATREP6	1	0	1	0
232	AT2TE03720	ATLINE1A	1	0	1	0
233	AT2TE04145	ATREP15	1	0	1	0
234	AT2TE04385	ATREP3	1	0	1	0
235	AT2TE04525	VANDAL3	1	0	1	0
236	AT2TE04675	ATREP8	1	0	1	0
237	AT2TE05440	ARNOLD2	1	0	1	0
238	AT2TE05470	ATREP3	1	0	1	0
239	AT2TE06330	ATN9_1	1	0	1	0
240	AT2TE06350	ATREP1	1	0	1	0
241	AT2TE06390	ATCOPIA28	1	0	1	0
242	AT2TE06445	ATREP2	1	0	1	0
243	AT2TE07450	HELITRON4	1	0	1	0
244	AT2TE07775	ATREP10B	1	0	1	0
245	AT2TE08640	ATIS112A	1	0	1	0
246	AT2TE10025	TNAT2A	1	0	1	0
247	AT2TE10300	ATREP10D	1	0	1	0
248	AT2TE10455	HELITRONY1E	1	0	1	0
249	AT2TE11075	TAG3N1	1	0	1	0
250	AT2TE11210	ATHILA4B_LTR	1	0	1	0
251	AT2TE11225	ATHILA4	1	0	1	0
252	AT2TE11815	VANDAL1	1	0	1	0
253	AT2TE11840	HELITRONY3	1	0	1	0
254	AT2TE13335	VANDAL3	1	0	1	0
255	AT2TE16940	ATHAT10	1	0	1	0
256	AT2TE18055	LIMPET1	1	0	1	0
257	AT2TE20710	ATREP2	1	0	1	0
258	AT2TE21765	ATLANTYS1	1	0	1	0
259	AT2TE21855	ATCOPIA27	1	0	1	0
260	AT2TE23185	ATENSPM9	1	0	1	0
261	AT2TE23255	ARNOLDY1	1	0	1	0
262	AT2TE23340	ATMU4	1	0	1	0
263	AT2TE23480	ATN9_1	1	0	1	0
264	AT2TE23670	ATGP1	1	0	1	0
265	AT2TE24820	ATREP3	1	0	1	0
266	AT2TE26035	ATREP3	1	0	1	0
267	AT2TE26100	ATREP15	1	0	1	0
268	AT2TE26190	ATREP15	1	0	1	0
269	AT2TE26230	ATCOPIA9	1	0	1	0
270	AT2TE26865	ARNOLDY2	1	0	1	0
271	AT2TE26910	ARNOLD2	1	0	1	0
272	AT2TE27150	HELITRONY1E	1	0	1	0
273	AT2TE27170	ATREP3	1	0	1	0
274	AT2TE27460	ATLANTYS1	1	0	1	0
275	AT2TE27540	ATREP3	1	0	1	0
276	AT2TE28110	ATREP1	1	0	1	0
277	AT2TE28160	ATCOPIA38	1	0	1	0
278	AT2TE28260	ATCOPIA38	1	0	1	0
279	AT2TE29725	VANDAL2N1	1	0	1	0
280	AT2TE29970	ATREP2	1	0	1	0
281	AT2TE30025	ATREP1	1	0	1	0
282	AT2TE32750	VANDAL16	1	0	1	0
283	AT2TE37325	ATREP4	1	0	1	0
284	AT2TE40895	VANDAL22	1	0	1	0
285	AT2TE41090	SIMPLEHAT2	1	0	1	0
286	AT2TE41180	BOMZH1	1	0	1	0
287	AT2TE44915	ATREP3	1	0	1	0
288	AT2TE45805	ATREP10B	1	0	1	0
289	AT2TE48010	ATHATN7	1	0	1	0
290	AT2TE52165	ATDNA2T9B	1	0	1	0
291	AT2TE52670	ATREP3	1	0	1	0
292	AT2TE55980	ATREP3	1	0	1	0
293	AT2TE56025	LIMPET1	1	0	1	0
294	AT2TE63770	VANDAL5A	1	0	1	0
295	AT2TE63800	ATENSPM1	1	0	1	0
296	AT2TE64035	ATREP1	1	0	1	0
297	AT2TE68900	ATTIRX1C	1	0	1	0
298	AT2TE74475	ATHPOGON1	1	0	1	0
299	AT2TE76585	ATREP10B	1	0	1	0
300	AT2TE78030	ATREP10D	1	0	1	0
301	AT2TE78945	ATDNAI27T9C	1	0	1	0
302	AT2TE87640	ATREP2	1	0	1	0
303	AT3TE05385	ATREP6	1	0	1	0
304	AT3TE09015	SIMPLEGUY1	1	0	1	0
305	AT3TE14700	TSCL	1	0	1	0
306	AT3TE15635	ATREP3	1	0	1	0
307	AT3TE16150	BRODYAGA1	1	0	1	0
308	AT3TE16695	ATREP3	1	0	1	0
309	AT3TE19315	ATREP2	1	0	1	0
310	AT3TE20050	SIMPLEGUY1	1	0	1	0
311	AT3TE21735	ATDNATA1	1	0	1	0
312	AT3TE24145	ATREP3	1	0	1	0
313	AT3TE28350	ATREP10A	1	0	1	0
314	AT3TE29145	ATREP1	1	0	1	0
315	AT3TE30860	HELITRONY3	1	0	1	0
316	AT3TE32605	ATREP2	1	0	1	0
317	AT3TE33265	ATREP2A	1	0	1	0
318	AT3TE35825	ATGP7	1	0	1	0
319	AT3TE37120	ATREP8	1	0	1	0
320	AT3TE38995	RathE1_cons	1	0	1	0
321	AT3TE40820	BOMZH1	1	0	1	0
322	AT3TE40900	ATN9_1	1	0	1	0
323	AT3TE41755	SIMPLEGUY1	1	0	1	0
324	AT3TE42850	ATREP5	1	0	1	0
325	AT3TE43525	ATHPOGON1	1	0	1	0
326	AT3TE43880	ATREP3	1	0	1	0
327	AT3TE45185	HELITRONY3	1	0	1	0
328	AT3TE45355	HELITRON4	1	0	1	0
329	AT3TE45970	ARNOLDY1	1	0	1	0
330	AT3TE46830	BRODYAGA1A	1	0	1	0
331	AT3TE47185	ARNOLDY2	1	0	1	0
332	AT3TE47200	HELITRONY3	1	0	1	0
333	AT3TE47210	META1	1	0	1	0
334	AT3TE47925	ATREP3	1	0	1	0
335	AT3TE48175	SIMPLEGUY1	1	0	1	0
336	AT3TE48455	ATLINEIII	1	0	1	0
337	AT3TE48465	VANDAL2N1	1	0	1	0
338	AT3TE49835	ATREP3	1	0	1	0
339	AT3TE50175	ATHILA6B	1	0	1	0
340	AT3TE50600	ATHILA6A	1	0	1	0
341	AT3TE52090	ATREP5	1	0	1	0
342	AT3TE54705	ATHILA6A	1	0	1	0
343	AT3TE54865	ATGP1	1	0	1	0
344	AT3TE58780	HELITRONY3	1	0	1	0
345	AT3TE59155	ATHILA2	1	0	1	0
346	AT3TE60185	ATHILA0_I	1	0	1	0
347	AT3TE61735	ATREP7	1	0	1	0
348	AT3TE61915	RathE3_cons	1	0	1	0
349	AT3TE62450	VANDAL22	1	0	1	0
350	AT3TE62500	ROMANIAT5	1	0	1	0
351	AT3TE63940	ATREP2	1	0	1	0
352	AT3TE64355	ATLINE1A	1	0	1	0
353	AT3TE65435	VANDAL1N1	1	0	1	0
354	AT3TE65760	ATREP2	1	0	1	0
355	AT3TE65870	ATREP10D	1	0	1	0
356	AT3TE65950	ATREP11	1	0	1	0
357	AT3TE66060	TSCL	1	0	1	0
358	AT3TE66840	ATREP2	1	0	1	0
359	AT3TE66935	VANDAL2N1	1	0	1	0
360	AT3TE67305	ATLINE1_2	1	0	1	0
361	AT3TE70580	ATREP2	1	0	1	0
362	AT3TE71540	ATREP3	1	0	1	0
363	AT3TE71820	ATREP3	1	0	1	0
364	AT3TE73025	ATREP3	1	0	1	0
365	AT3TE73160	BRODYAGA1	1	0	1	0
366	AT3TE73685	ATREP1	1	0	1	0
367	AT3TE74700	ATREP3	1	0	1	0
368	AT3TE75595	ATREP2	1	0	1	0
369	AT3TE76010	META1	1	0	1	0
370	AT3TE76405	ATREP12	1	0	1	0
371	AT3TE76480	VANDAL13	1	0	1	0
372	AT3TE77610	AT9NMU1	1	0	1	0
373	AT3TE84280	VANDAL22	1	0	1	0
374	AT4TE00310	ATREP10D	1	0	1	0
375	AT4TE00375	VANDAL22	1	0	1	0
376	AT4TE02995	VANDAL8	1	0	1	0
377	AT4TE03595	BRODYAGA2	1	0	1	0
378	AT4TE05550	LIMPET1	1	0	1	0
379	AT4TE05590	ATREP1	1	0	1	0
380	AT4TE06880	ATREP3	1	0	1	0
381	AT4TE06950	ATTIRX1C	1	0	1	0
382	AT4TE08980	ATGP2	1	0	1	0
383	AT4TE13100	ATREP10D	1	0	1	0
384	AT4TE14540	ATHILA2	1	0	1	0
385	AT4TE15970	ATHILA3	1	0	1	0
386	AT4TE16385	ATLANTYS2	1	0	1	0
387	AT4TE17175	ATHILA4	1	0	1	0
388	AT4TE17360	ATHILA	1	0	1	0
389	AT4TE17495	ATHILA0_I	1	0	1	0
390	AT4TE17970	HELITRON4	1	0	1	0
391	AT4TE17975	ATREP3	1	0	1	0
392	AT4TE18315	ATHILA3	1	0	1	0
393	AT4TE18900	ATHILA4	1	0	1	0
394	AT4TE19520	ARNOLDY1	1	0	1	0
395	AT4TE20665	ATDNATA1	1	0	1	0
396	AT4TE21220	ATREP11	1	0	1	0
397	AT4TE21225	ATREP11	1	0	1	0
398	AT4TE22095	ATCOPIA55	1	0	1	0
399	AT4TE23825	VANDAL2	1	0	1	0
400	AT4TE24795	ATGP8	1	0	1	0
401	AT4TE24895	HELITRONY3	1	0	1	0
402	AT4TE25200	ATCOPIA51	1	0	1	0
403	AT4TE25355	ATENSPM1A	1	0	1	0
404	AT4TE25540	BRODYAGA1A	1	0	1	0
405	AT4TE26010	ATREP6	1	0	1	0
406	AT4TE26075	ATREP1	1	0	1	0
407	AT4TE26120	ATREP13	1	0	1	0
408	AT4TE26990	ATREP2	1	0	1	0
409	AT4TE26995	ATREP13	1	0	1	0
410	AT4TE27450	BRODYAGA1A	1	0	1	0
411	AT4TE29795	HELITRONY3	1	0	1	0
412	AT4TE30490	ATREP10D	1	0	1	0
413	AT4TE30590	ATREP3	1	0	1	0
414	AT4TE30725	HELITRONY3	1	0	1	0
415	AT4TE30730	ATN9_1	1	0	1	0
416	AT4TE31215	ATCOPIA24	1	0	1	0
417	AT4TE31500	ATREP10B	1	0	1	0
418	AT4TE32060	META1	1	0	1	0
419	AT4TE32165	ATREP1	1	0	1	0
420	AT4TE32830	ATDNAI27T9B	1	0	1	0
421	AT4TE33100	ARNOLDY2	1	0	1	0
422	AT4TE36895	RP1_AT	1	0	1	0
423	AT4TE36990	RathE1_cons	1	0	1	0
424	AT4TE38095	ATREP11	1	0	1	0
425	AT4TE38460	BRODYAGA1	1	0	1	0
426	AT4TE41320	ATREP1	1	0	1	0
427	AT4TE41810	ATREP13	1	0	1	0
428	AT4TE42280	ATREP13	1	0	1	0
429	AT4TE44650	ATREP3	1	0	1	0
430	AT4TE50445	ATREP11	1	0	1	0
431	AT4TE50650	ATLANTYS3	1	0	1	0
432	AT4TE51100	VANDAL22	1	0	1	0
433	AT4TE52400	ATREP10D	1	0	1	0
434	AT4TE60035	ATREP10D	1	0	1	0
435	AT4TE60685	ATREP2A	1	0	1	0
436	AT4TE61520	ATREP1	1	0	1	0
437	AT4TE61525	ATREP2A	1	0	1	0
438	AT4TE63700	ATREP6	1	0	1	0
439	AT4TE64310	ATREP5	1	0	1	0
440	AT4TE88330	ATREP10D	1	0	1	0
441	AT4TE88425	ATREP10B	1	0	1	0
442	AT5TE00395	HELITRONY1A	1	0	1	0
443	AT5TE06875	ATREP3	1	0	1	0
444	AT5TE09455	ATREP5	1	0	1	0
445	AT5TE10940	VANDAL1N1	1	0	1	0
446	AT5TE11330	ATREP5	1	0	1	0
447	AT5TE15500	HELITRONY1D	1	0	1	0
448	AT5TE17145	ATREP11	1	0	1	0
449	AT5TE17840	ATREP3	1	0	1	0
450	AT5TE17845	ATREP2	1	0	1	0
451	AT5TE21970	ATREP10	1	0	1	0
452	AT5TE27610	HELITRONY1A	1	0	1	0
453	AT5TE27630	ATREP3	1	0	1	0
454	AT5TE28355	ATREP10	1	0	1	0
455	AT5TE31640	ATREP3	1	0	1	0
456	AT5TE31885	ARNOLDY1	1	0	1	0
457	AT5TE31920	ATREP3	1	0	1	0
458	AT5TE31925	ATHPOGON1	1	0	1	0
459	AT5TE33035	ATREP3	1	0	1	0
460	AT5TE33895	ATREP11	1	0	1	0
461	AT5TE34715	ATREP3	1	0	1	0
462	AT5TE35640	ATREP10D	1	0	1	0
463	AT5TE36040	ATGP1	1	0	1	0
464	AT5TE36260	ATREP3	1	0	1	0
465	AT5TE36380	ARNOLDY2	1	0	1	0
466	AT5TE37120	ATREP3	1	0	1	0
467	AT5TE37215	ATREP5	1	0	1	0
468	AT5TE37975	META1	1	0	1	0
469	AT5TE38760	VANDAL2N1	1	0	1	0
470	AT5TE40050	ATREP3	1	0	1	0
471	AT5TE40120	ATLANTYS2	1	0	1	0
472	AT5TE40320	ATGP2N	1	0	1	0
473	AT5TE41070	ATHILA6A	1	0	1	0
474	AT5TE41220	ARNOLDY2	1	0	1	0
475	AT5TE41250	ATLANTYS3	1	0	1	0
476	AT5TE41265	ATHILA2	1	0	1	0
477	AT5TE41870	ATENSPM9	1	0	1	0
478	AT5TE42135	ATHILA6A	1	0	1	0
479	AT5TE43260	ATHILA6A	1	0	1	0
480	AT5TE43580	ATIS112A	1	0	1	0
481	AT5TE44700	ATHILA4C	1	0	1	0
482	AT5TE44705	ATLANTYS1	1	0	1	0
483	AT5TE45205	ATLANTYS1	1	0	1	0
484	AT5TE46840	ATGP10	1	0	1	0
485	AT5TE46985	ATREP15	1	0	1	0
486	AT5TE47400	ATENSPM1	1	0	1	0
487	AT5TE47620	ATREP11	1	0	1	0
488	AT5TE47775	ATREP11	1	0	1	0
489	AT5TE48075	SIMPLEGUY1	1	0	1	0
490	AT5TE48595	ATGP1	1	0	1	0
491	AT5TE48920	ATREP1	1	0	1	0
492	AT5TE50790	ATREP11	1	0	1	0
493	AT5TE52430	ATDNAI27T9B	1	0	1	0
494	AT5TE53210	ATREP3	1	0	1	0
495	AT5TE53465	VANDAL6	1	0	1	0
496	AT5TE53515	ATREP5	1	0	1	0
497	AT5TE56435	ATREP3	1	0	1	0
498	AT5TE56960	ATREP11A	1	0	1	0
499	AT5TE58190	BRODYAGA1	1	0	1	0
500	AT5TE59075	ATREP3	1	0	1	0
501	AT5TE60080	ATREP10D	1	0	1	0
502	AT5TE60220	ATDNA2T9A	1	0	1	0
503	AT5TE61440	ATREP10D	1	0	1	0
504	AT5TE61475	ARNOLDY1	1	0	1	0
505	AT5TE62455	ATLINEIII	1	0	1	0
506	AT5TE62740	ATREP10D	1	0	1	0
507	AT5TE62750	ATREP3	1	0	1	0
508	AT5TE63650	ATREP3	1	0	1	0
509	AT5TE64080	ATDNAI27T9B	1	0	1	0
510	AT5TE64795	ATHATN7	1	0	1	0
511	AT5TE66530	VANDALNX2	1	0	1	0
512	AT5TE67885	ATREP3	1	0	1	0
513	AT5TE69870	ATREP5	1	0	1	0
514	AT5TE72870	SIMPLEGUY1	1	0	1	0
515	AT5TE73035	ATREP3	1	0	1	0
516	AT5TE73590	TAG2	1	0	1	0
517	AT5TE74510	ATREP3	1	0	1	0
518	AT5TE74770	ATREP3	1	0	1	0
519	AT5TE78055	ATDNATA1	1	0	1	0
520	AT5TE80015	ATREP3	1	0	1	0
521	AT5TE81390	ATREP2	1	0	1	0
522	AT5TE86350	ATREP12	1	0	1	0
523	AT5TE87010	ATREP3	1	0	1	0
524	AT5TE93215	ATREP3	1	0	1	0
525	AT5TE95125	TAT1_ATH	1	0	1	0
	Name	Alias	Number of mutants with Hypermethylated DMRs on the TE	ago4_DMRs	ago9_DMRs	rdr6_DMRs
	Tes represented in DMRs of rdr6
1	AT1TE33490	TA11	1	0	0	1
2	AT1TE65250	ATREP2A	1	0	0	1
3	AT2TE01035	ATREP10D	1	0	0	1
4	AT3TE48215	SIMPLEGUY1	1	0	0	1
5	AT4TE12615	VANDAL2	1	0	0	3
6	AT1TE13310	HELITRONY3	1	0	0	1
7	AT1TE21790	ATREP3	1	0	0	1
8	AT1TE86360	ATCOPIA11	1	0	0	1
9	AT2TE37050	ATCOPIA72	1	0	0	1
10	AT2TE39520	HELITRONY3	1	0	0	1
11	AT3TE34445	ATREP10D	1	0	0	2
12	AT3TE44540	ATREP2	1	0	0	1
13	AT3TE44755	BRODYAGA2	1	0	0	1
14	AT3TE69475	ATREP3	1	0	0	1
15	AT4TE21985	ATREP3	1	0	0	1
16	AT4TE25805	AT9TSD1	1	0	0	1
17	AT1TE18410	ATCOPIA89	1	0	0	1
18	AT1TE21370	ATREP10D	1	0	0	1
19	AT1TE21725	RP1_AT	1	0	0	1
20	AT1TE23390	RP1_AT	1	0	0	1
21	AT1TE29770	ARNOLDY2	1	0	0	1
22	AT1TE42700	ATREP15	1	0	0	1
23	AT1TE59230	RP1_AT	1	0	0	1
24	AT1TE80055	VANDAL21	1	0	0	1
25	AT1TE85075	ATREP3	1	0	0	1
26	AT2TE28200	ATN9_1	1	0	0	1
27	AT2TE33340	HELITRON5	1	0	0	1
28	AT2TE68040	ATLINE2	1	0	0	1
29	AT2TE77780	ATREP3	1	0	0	1
30	AT3TE17970	RP1_AT	1	0	0	1
31	AT3TE23625	HELITRONY1D	1	0	0	1
32	AT3TE38980	ATHILA5	1	0	0	1
33	AT3TE40690	TAG2	1	0	0	1
34	AT3TE42740	TSCL	1	0	0	1
35	AT3TE46045	ATLINE1A	1	0	0	1
36	AT3TE50760	ATHILA2	1	0	0	1
37	AT3TE64960	RP1_AT	1	0	0	1
38	AT3TE65015	META1	1	0	0	1
39	AT4TE07985	ATENSPM9	1	0	0	1
40	AT4TE29715	ATREP2A	1	0	0	1
41	AT4TE36590	ATREP10D	1	0	0	1
42	AT4TE37475	ATN9_1	1	0	0	1
43	AT4TE50260	AT9TSD1	1	0	0	1
44	AT4TE54370	SIMPLEHAT1	1	0	0	1
45	AT4TE80430	SIMPLEGUY1	1	0	0	1
46	AT5TE25115	ATMU3N1	1	0	0	1
47	AT5TE33170	HELITRONY3	1	0	0	1
48	AT5TE36165	HELITRONY3	1	0	0	1
49	AT5TE37800	TA11	1	0	0	1
50	AT5TE39440	HELITRONY3	1	0	0	1
51	AT5TE60325	ATREP2	1	0	0	1
52	AT5TE64455	VANDAL2N1	1	0	0	1
53	AT5TE71510	ATLINE1A	1	0	0	1
54	AT5TE85095	ATREP2A	1	0	0	1
55	AT5TE60290	ATLINE1_6	1	0	0	2
56	AT1TE64240	ATREP4	1	0	0	1
57	AT1TE67625	ATCOPIA21	1	0	0	1
58	AT2TE01205	ATREP8	1	0	0	1
59	AT2TE24385	ATHILA6A	1	0	0	1
60	AT3TE64450	ATREP8	1	0	0	1
61	AT3TE68730	ATCOPIA79	1	0	0	1
62	AT5TE41200	HELITRONY3	1	0	0	1
63	AT5TE53615	ATLINE1_6	1	0	0	1
64	AT2TE18830	ATLANTYS1	1	0	0	3
65	AT2TE29450	ATCOPIA70	1	0	0	1
66	AT2TE35840	ATCOPIA69	1	0	0	2
67	AT3TE50295	ARNOLD2	1	0	0	3
68	AT3TE63045	ATHAT1	1	0	0	3
69	AT5TE37350	VANDAL1	1	0	0	3
70	AT5TE47395	ATGP1	1	0	0	3
71	AT1TE05280	ATREP16	1	0	0	2
72	AT1TE09700	ATREP2	1	0	0	1
73	AT1TE45425	LIMPET1	1	0	0	2
74	AT1TE45735	ATHILA4D_LTR	1	0	0	2
75	AT1TE46775	ATHILA6B	1	0	0	2
76	AT1TE49755	ATLANTYS2	1	0	0	2
77	AT1TE49845	ATHILA6B	1	0	0	2
78	AT1TE53000	ATHILA3	1	0	0	2
79	AT1TE54625	ATCOPIA35	1	0	0	2
80	AT1TE54805	ATLANTYS1	1	0	0	2
81	AT1TE58455	VANDAL18	1	0	0	2
82	AT2TE16865	ATHILA2	1	0	0	2
83	AT3TE47880	ATHILA4	1	0	0	2
84	AT3TE50655	ATHILA2	1	0	0	2
85	AT3TE57705	ATHILA	1	0	0	2
86	AT3TE60130	VANDAL1	1	0	0	2
87	AT3TE61640	ATHILA2	1	0	0	2
88	AT3TE63040	Unassigned	1	0	0	1
89	AT3TE69350	ATENSPM9	1	0	0	2
90	AT4TE09385	ATLANTYS1	1	0	0	2
91	AT4TE50435	ATCOPIA47	1	0	0	2
92	AT5TE40000	VANDAL5	1	0	0	2
93	AT5TE43255	ATHILA2	1	0	0	2
94	AT5TE43360	ATLANTYS2	1	0	0	2
95	AT5TE45115	ATLANTYS1	1	0	0	2
96	AT5TE48820	ATLINE1_6	1	0	0	2
97	AT5TE55925	ATMU6	1	0	0	2
98	AT5TE66785	ATREP9	1	0	0	2
99	AT1TE03860	ATHPOGON1	1	0	0	1
100	AT1TE21355	ATREP10A	1	0	0	1
101	AT1TE21360	RP1_AT	1	0	0	1
102	AT1TE22695	ATMU6N1	1	0	0	1
103	AT1TE22850	ATLANTYS2	1	0	0	1
104	AT1TE25275	ATREP15	1	0	0	1
105	AT1TE27550	ATREP1	1	0	0	1
106	AT1TE27905	ATIS112A	1	0	0	1
107	AT1TE28830	Unassigned	1	0	0	1
108	AT1TE29060	VANDAL2	1	0	0	1
109	AT1TE29265	ATREP16	1	0	0	1
110	AT1TE29665	HELITRONY2	1	0	0	1
111	AT1TE32795	HELITRONY1C	1	0	0	1
112	AT1TE33955	BOMZH2	1	0	0	1
113	AT1TE34580	ATCOPIA73	1	0	0	1
114	AT1TE35590	ATHPOGON1	1	0	0	1
115	AT1TE35680	VANDAL2N1	1	0	0	1
116	AT1TE36510	HELITRONY3	1	0	0	1
117	AT1TE37940	HELITRONY1E	1	0	0	1
118	AT1TE38345	VANDAL5	1	0	0	1
119	AT1TE38920	HELITRONY3	1	0	0	1
120	AT1TE41470	ATDNAI27T9A	1	0	0	1
121	AT1TE41745	VANDAL5	1	0	0	1
122	AT1TE42275	ATLANTYS3	1	0	0	1
123	AT1TE42915	ATDNA12T3_2	1	0	0	1
124	AT1TE43010	VANDAL14	1	0	0	1
125	AT1TE43355	VANDAL9	1	0	0	1
126	AT1TE43740	HELITRON1	1	0	0	1
127	AT1TE44230	ATGP1	1	0	0	1
128	AT1TE44345	HELITRONY1E	1	0	0	1
129	AT1TE44455	ATENSPM2	1	0	0	1
130	AT1TE44690	ATHILA2	1	0	0	1
131	AT1TE45370	RathE3_cons	1	0	0	1
132	AT1TE45740	ATHILA4	1	0	0	1
133	AT1TE45745	ATHILA4C	1	0	0	1
134	AT1TE45800	ATLANTYS1	1	0	0	1
135	AT1TE46090	ATENSPM3	1	0	0	1
136	AT1TE46310	ATHILA3	1	0	0	1
137	AT1TE46575	ATHILA2	1	0	0	1
138	AT1TE46760	ATHILA2	1	0	0	1
139	AT1TE47050	ATHILA2	1	0	0	1
140	AT1TE47340	ATHILA3	1	0	0	1
141	AT1TE47630	ATHILA8A	1	0	0	1
142	AT1TE47710	ATHILA2	1	0	0	1
143	AT1TE48210	HELITRON2	1	0	0	1
144	AT1TE49260	ATHILA6B	1	0	0	1
145	AT1TE49740	ATENSPM7	1	0	0	1
146	AT1TE51175	ATLANTYS2	1	0	0	1
147	AT1TE51265	ATGP10	1	0	0	1
148	AT1TE51570	ATHILA6A	1	0	0	1
149	AT1TE51735	ATHILA2	1	0	0	1
150	AT1TE52280	TNAT2A	1	0	0	1
151	AT1TE52310	TAG3N1	1	0	0	1
152	AT1TE52320	ATMU10	1	0	0	1
153	AT1TE52590	ATENSPM2	1	0	0	1
154	AT1TE53105	SIMPLEHAT2	1	0	0	1
155	AT1TE53710	Unassigned	1	0	0	1
156	AT1TE53970	ATCOPIA69	1	0	0	1
157	AT1TE54110	ATREP10D	1	0	0	1
158	AT1TE54925	ATMU10	1	0	0	1
159	AT1TE55200	ATREP7	1	0	0	1
160	AT1TE55320	ATENSPM6	1	0	0	1
161	AT1TE57015	ATCOPIA78	1	0	0	1
162	AT1TE57020	ATSINE4	1	0	0	1
163	AT1TE57200	ATCOPIA75	1	0	0	1
164	AT1TE57300	ATHATN3	1	0	0	1
165	AT1TE58100	ATLANTYS3	1	0	0	1
166	AT1TE58325	ATDNA12T3_2	1	0	0	1
167	AT1TE58700	ATCOPIA51	1	0	0	1
168	AT1TE59670	HELITRONY1B	1	0	0	1
169	AT1TE60385	HELITRONY1A	1	0	0	1
170	AT1TE62470	ATENSPM5	1	0	0	1
171	AT1TE64275	ATREP10A	1	0	0	1
172	AT1TE65150	RathE3_cons	1	0	0	1
173	AT1TE65160	ATREP10D	1	0	0	1
174	AT1TE65165	ATREP2A	1	0	0	1
175	AT1TE66380	ATCOPIA48	1	0	0	1
176	AT1TE67005	ATHPOGON1	1	0	0	1
177	AT1TE67120	HELITRON3	1	0	0	1
178	AT1TE68775	ATREP10C	1	0	0	1
179	AT1TE69270	ATREP5	1	0	0	1
180	AT1TE70490	ATCOPIA22	1	0	0	1
181	AT1TE71745	ATDNAI27T9B	1	0	0	1
182	AT1TE72970	ATCOPIA5	1	0	0	1
183	AT1TE73175	VANDAL22	1	0	0	1
184	AT1TE74360	RathE1_cons	1	0	0	1
185	AT1TE75290	TNAT2A	1	0	0	1
186	AT1TE76620	TAG2	1	0	0	1
187	AT1TE78720	HELITRON2	1	0	0	1
188	AT1TE78740	HELITRON2	1	0	0	1
189	AT1TE79070	ATENSPM3	1	0	0	1
190	AT1TE80035	VANDAL1N1	1	0	0	1
191	AT1TE81150	SIMPLEGUY1	1	0	0	1
192	AT1TE84365	HELITRONY1D	1	0	0	1
193	AT1TE85105	SIMPLEGUY1	1	0	0	1
194	AT1TE89780	RathE1_cons	1	0	0	1
195	AT1TE95100	ATREP2A	1	0	0	1
196	AT1TE95910	ATHATN7	1	0	0	1
197	AT2TE06245	ATREP4	1	0	0	1
198	AT2TE07125	SIMPLEHAT2	1	0	0	1
199	AT2TE07225	ATHPOGON3	1	0	0	1
200	AT2TE07300	ATLINE1A	1	0	0	1
201	AT2TE07350	ATREP2	1	0	0	1
202	AT2TE07460	META1	1	0	0	1
203	AT2TE07550	ATGP1	1	0	0	1
204	AT2TE07785	ATHPOGON2	1	0	0	1
205	AT2TE07975	ATMUNX1	1	0	0	1
206	AT2TE08110	ARNOLD2	1	0	0	1
207	AT2TE08695	BRODYAGA1A	1	0	0	1
208	AT2TE09710	ATREP10D	1	0	0	1
209	AT2TE10495	ATCOPIA58	1	0	0	1
210	AT2TE10515	ATSINE4	1	0	0	1
211	AT2TE10620	ATCOPIA40	1	0	0	1
212	AT2TE10980	ATHILA	1	0	0	1
213	AT2TE10985	ATHILA6A	1	0	0	1
214	AT2TE11140	VANDAL7	1	0	0	1
215	AT2TE11420	ATREP11	1	0	0	1
216	AT2TE11635	ATMUN1	1	0	0	1
217	AT2TE11900	VANDAL1	1	0	0	1
218	AT2TE13320	BRODYAGA1	1	0	0	1
219	AT2TE13785	HELITRONY1E	1	0	0	1
220	AT2TE15880	ATHILA6A	1	0	0	1
221	AT2TE16030	ATCOPIA33	1	0	0	1
222	AT2TE16270	HELITRONY2	1	0	0	1
223	AT2TE17380	ATCOPIA34	1	0	0	1
224	AT2TE17490	ATLINE1A	1	0	0	1
225	AT2TE17725	ATHILA0_I	1	0	0	1
226	AT2TE17875	ATGP2	1	0	0	1
227	AT2TE18005	ATHILA	1	0	0	1
228	AT2TE18375	ATLANTYS1	1	0	0	1
229	AT2TE18760	ATREP4	1	0	0	1
230	AT2TE19125	VANDAL5	1	0	0	1
231	AT2TE19445	ATHILA3	1	0	0	1
232	AT2TE19985	TAT1_ATH	1	0	0	1
233	AT2TE20190	ATLINE1_4	1	0	0	1
234	AT2TE20255	ATENSPM5	1	0	0	1
235	AT2TE20875	ATREP5	1	0	0	1
236	AT2TE20880	TNAT1A	1	0	0	1
237	AT2TE20905	ATHILA3	1	0	0	1
238	AT2TE20960	ATLANTYS1	1	0	0	1
239	AT2TE21410	ATHILA4B_LTR	1	0	0	1
240	AT2TE21530	ATLANTYS2	1	0	0	1
241	AT2TE22495	ATLANTYS1	1	0	0	1
242	AT2TE23870	ATMU10	1	0	0	1
243	AT2TE23930	HELITRONY3	1	0	0	1
244	AT2TE24225	ATREP1	1	0	0	1
245	AT2TE24370	ATIS112A	1	0	0	1
246	AT2TE25160	ATREP15	1	0	0	1
247	AT2TE25315	ARNOLD1	1	0	0	1
248	AT2TE25515	ATGP3	1	0	0	1
249	AT2TE25840	VANDAL2	1	0	0	1
250	AT2TE26780	TAT1_ATH	1	0	0	1
251	AT2TE27390	ATLINE1_6	1	0	0	1
252	AT2TE27465	ATLANTYS1	1	0	0	1
253	AT2TE27670	ATLINE1_4	1	0	0	1
254	AT2TE27690	BOMZH2	1	0	0	1
255	AT2TE28325	ATCOPIA38B	1	0	0	1
256	AT2TE28370	ARNOLDY1	1	0	0	1
257	AT2TE28930	ATREP5	1	0	0	1
258	AT2TE29150	RathE2_cons	1	0	0	1
259	AT2TE30510	SIMPLEHAT1	1	0	0	1
260	AT2TE30780	RathE1_cons	1	0	0	1
261	AT2TE31715	ATHPOGON3	1	0	0	1
262	AT2TE32120	TA11	1	0	0	1
263	AT2TE32640	ATREP1	1	0	0	1
264	AT2TE32970	ATREP15	1	0	0	1
265	AT2TE34110	ATREP10D	1	0	0	1
266	AT2TE34525	ATREP13	1	0	0	1
267	AT2TE35320	ATREP10B	1	0	0	1
268	AT2TE35905	RathE1_cons	1	0	0	1
269	AT2TE38000	TSCL	1	0	0	1
270	AT2TE39680	HELITRONY3	1	0	0	1
271	AT2TE40405	ATLINE1_1	1	0	0	1
272	AT2TE42460	TSCL	1	0	0	1
273	AT2TE42485	ATCOPIA75	1	0	0	1
274	AT2TE43165	VANDAL6	1	0	0	1
275	AT2TE43610	ATREP1	1	0	0	1
276	AT2TE44750	BOMZH1	1	0	0	1
277	AT2TE44900	ATREP15	1	0	0	1
278	AT2TE45210	SIMPLEGUY1	1	0	0	1
279	AT2TE45315	HELITRONY1A	1	0	0	1
280	AT2TE46360	ATHPOGON3	1	0	0	1
281	AT2TE46765	HELITRONY1C	1	0	0	1
282	AT2TE50335	ATREP2A	1	0	0	1
283	AT2TE63435	ATREP3	1	0	0	1
284	AT2TE64895	HELITRONY1A	1	0	0	1
285	AT2TE77800	TAG2	1	0	0	1
286	AT2TE77910	ATHATN2	1	0	0	1
287	AT2TE78210	TA11	1	0	0	1
288	AT2TE84415	SIMPLEGUY1	1	0	0	1
289	AT3TE04925	LIMPET1	1	0	0	1
290	AT3TE05770	HELITRONY1D	1	0	0	1
291	AT3TE05775	ATHATN7	1	0	0	1
292	AT3TE06550	ATLINE2	1	0	0	1
293	AT3TE25135	ATREP3	1	0	0	1
294	AT3TE36040	ATREP1	1	0	0	1
295	AT3TE36050	RathE1_cons	1	0	0	1
296	AT3TE38920	HELITRONY3	1	0	0	1
297	AT3TE39545	ATN9_1	1	0	0	1
298	AT3TE40845	HELITRON4	1	0	0	1
299	AT3TE41750	TAG2	1	0	0	1
300	AT3TE42350	ATLINE1A	1	0	0	1
301	AT3TE42630	VANDAL5A	1	0	0	1
302	AT3TE42635	LIMPET1	1	0	0	1
303	AT3TE42960	TA11	1	0	0	1
304	AT3TE43460	VANDAL1	1	0	0	1
305	AT3TE44325	ATLINE1A	1	0	0	1
306	AT3TE44485	ATREP2	1	0	0	1
307	AT3TE45345	ATREP11	1	0	0	1
308	AT3TE45535	HELITRONY3	1	0	0	1
309	AT3TE45630	HELITRON2	1	0	0	1
310	AT3TE45980	ATGP1	1	0	0	1
311	AT3TE46655	ATREP4	1	0	0	1
312	AT3TE46980	HARBINGER	1	0	0	1
313	AT3TE48070	VANDAL21	1	0	0	1
314	AT3TE48090	ATHILA2	1	0	0	1
315	AT3TE49340	ATHILA4C	1	0	0	1
316	AT3TE50595	ATHILA2	1	0	0	1
317	AT3TE50610	VANDAL3	1	0	0	1
318	AT3TE50630	ATHILA	1	0	0	1
319	AT3TE50890	ATLANTYS1	1	0	0	1
320	AT3TE51200	ATREP6	1	0	0	1
321	AT3TE51460	ATENSPM2	1	0	0	1
322	AT3TE51470	ARNOLDY1	1	0	0	1
323	AT3TE51650	ATHILA2	1	0	0	1
324	AT3TE51820	ATGP3	1	0	0	1
325	AT3TE52085	VANDAL5A	1	0	0	1
326	AT3TE52325	ATHILA0_I	1	0	0	1
327	AT3TE53080	ATLANTYS2	1	0	0	1
328	AT3TE53110	ATGP10	1	0	0	1
329	AT3TE53215	ATHILA2	1	0	0	1
330	AT3TE54180	ATLANTYS2	1	0	0	1
331	AT3TE54690	ATENSPM5	1	0	0	1
332	AT3TE55025	ATHILA2	1	0	0	1
333	AT3TE55035	ATHILA6B	1	0	0	1
334	AT3TE55340	ATHILA2	1	0	0	1
335	AT3TE55430	ATCOPIA65	1	0	0	1
336	AT3TE57060	ATLANTYS1	1	0	0	1
337	AT3TE57110	ATHILA2	1	0	0	1
338	AT3TE57150	ATHILA6A	1	0	0	1
339	AT3TE57250	ATHILA4A	1	0	0	1
340	AT3TE58605	ATHILA4C	1	0	0	1
341	AT3TE59185	ATHILA6B	1	0	0	1
342	AT3TE59605	ATHILA2	1	0	0	1
343	AT3TE60520	ATHILA6A	1	0	0	1
344	AT3TE60620	VANDAL20	1	0	0	1
345	AT3TE60635	ATCOPIA34	1	0	0	1
346	AT3TE60930	RathE1_cons	1	0	0	1
347	AT3TE61290	ATLANTYS2	1	0	0	1
348	AT3TE61295	ATGP2	1	0	0	1
349	AT3TE61535	ATHILA0_I	1	0	0	1
350	AT3TE61555	ATHILA6A	1	0	0	1
351	AT3TE62000	ATLANTYS3	1	0	0	1
352	AT3TE62010	ATLANTYS1	1	0	0	1
353	AT3TE62260	VANDAL2	1	0	0	1
354	AT3TE62515	HELITRONY1E	1	0	0	1
355	AT3TE62595	VANDAL17	1	0	0	1
356	AT3TE62700	ATHILA3	1	0	0	1
357	AT3TE62940	ATCOPIA43	1	0	0	1
358	AT3TE63560	SIMPLEGUY1	1	0	0	1
359	AT3TE63860	RathE3_cons	1	0	0	1
360	AT3TE63915	ATN9_1	1	0	0	1
361	AT3TE63920	ATSINE4	1	0	0	1
362	AT3TE65670	ATREP5	1	0	0	1
363	AT3TE65810	VANDAL18NB	1	0	0	1
364	AT3TE66240	HELITRONY3	1	0	0	1
365	AT3TE66810	ATLINE1A	1	0	0	1
366	AT3TE67295	ATLINE1_1	1	0	0	1
367	AT3TE68105	RathE2_cons	1	0	0	1
368	AT3TE68390	HELITRONY3	1	0	0	1
369	AT3TE69495	ATREP13	1	0	0	1
370	AT3TE70595	ATREP15	1	0	0	1
371	AT3TE71450	HELITRON2	1	0	0	1
372	AT3TE71730	RathE1_cons	1	0	0	1
373	AT3TE72645	ARNOLD1	1	0	0	1
374	AT3TE75665	SIMPLEGUY1	1	0	0	1
375	AT3TE76850	ATREP11A	1	0	0	1
376	AT3TE82060	SIMPLEHAT1	1	0	0	1
377	AT3TE86800	TA11	1	0	0	1
378	AT3TE92340	ATDNAI27T9B	1	0	0	1
379	AT3TE94580	ATLINEIII	1	0	0	1
380	AT4TE05140	RathE1_cons	1	0	0	1
381	AT4TE07440	VANDAL2	1	0	0	1
382	AT4TE08435	ATENSPM2	1	0	0	1
383	AT4TE08850	ATHILA2	1	0	0	1
384	AT4TE09080	VANDAL21	1	0	0	1
385	AT4TE09085	ATENSPM5	1	0	0	1
386	AT4TE09275	HELITRON1	1	0	0	1
387	AT4TE09330	ATHATN2	1	0	0	1
388	AT4TE09480	VANDAL20	1	0	0	1
389	AT4TE09735	TAT1_ATH	1	0	0	1
390	AT4TE10770	RathE2_cons	1	0	0	1
391	AT4TE10775	ATLINE1_5	1	0	0	1
392	AT4TE11865	ATREP4	1	0	0	1
393	AT4TE12440	ATDNA12T3_2	1	0	0	1
394	AT4TE12455	ATLINE1_4	1	0	0	1
395	AT4TE14035	ATHILA6A	1	0	0	1
396	AT4TE14330	ATLANTYS1	1	0	0	1
397	AT4TE14370	ATLANTYS1	1	0	0	1
398	AT4TE14570	ATHILA4A	1	0	0	1
399	AT4TE15235	ATLANTYS1	1	0	0	1
400	AT4TE15255	ATHILA2	1	0	0	1
401	AT4TE15270	ATHILA2	1	0	0	1
402	AT4TE15945	ATHILA2	1	0	0	1
403	AT4TE16165	ATLANTYS1	1	0	0	1
404	AT4TE16910	ATHILA6A	1	0	0	1
405	AT4TE17205	ATENSPM9	1	0	0	1
406	AT4TE17510	ATHILA2	1	0	0	1
407	AT4TE17760	ARNOLDY1	1	0	0	1
408	AT4TE17800	TAT1_ATH	1	0	0	1
409	AT4TE18065	ATHILA2	1	0	0	1
410	AT4TE18320	ATHILA3	1	0	0	1
411	AT4TE18610	ATHILA3	1	0	0	1
412	AT4TE18865	VANDAL3	1	0	0	1
413	AT4TE19025	ATHILA6A	1	0	0	1
414	AT4TE19030	ATHILA4C	1	0	0	1
415	AT4TE19135	ATENSPM3	1	0	0	1
416	AT4TE19180	ATHILA2	1	0	0	1
417	AT4TE19330	ATHILA3	1	0	0	1
418	AT4TE19830	ATLANTYS1	1	0	0	1
419	AT4TE20955	ATHILA4	1	0	0	1
420	AT4TE20990	ATHILA4C	1	0	0	1
421	AT4TE20995	ATHILA8A	1	0	0	1
422	AT4TE21055	ATHILA0_I	1	0	0	1
423	AT4TE21520	ARNOLDY1	1	0	0	1
424	AT4TE22070	ATSINE4	1	0	0	1
425	AT4TE23185	HELITRONY1B	1	0	0	1
426	AT4TE23755	ATHILA4A	1	0	0	1
427	AT4TE26845	ATREP1	1	0	0	1
428	AT4TE27160	TSCL	1	0	0	1
429	AT4TE27640	ATCOPIA50	1	0	0	1
430	AT4TE28870	ATCOPIA17	1	0	0	1
431	AT4TE31645	ATREP10D	1	0	0	1
432	AT4TE32330	HELITRONY1D	1	0	0	1
433	AT4TE34845	TSCL	1	0	0	1
434	AT4TE35980	SIMPLEHAT1	1	0	0	1
435	AT4TE39295	HELITRONY1C	1	0	0	1
436	AT4TE40700	ATREP13	1	0	0	1
437	AT4TE44195	RathE1_cons	1	0	0	1
438	AT4TE45475	RathE3_cons	1	0	0	1
439	AT4TE47220	ATREP11	1	0	0	1
440	AT4TE48190	ATDNA2T9A	1	0	0	1
441	AT4TE50100	ATSINE4	1	0	0	1
442	AT4TE51020	BRODYAGA1A	1	0	0	1
443	AT4TE56080	ATREP15	1	0	0	1
444	AT4TE57330	ATREP3	1	0	0	1
445	AT4TE85180	ATREP10B	1	0	0	1
446	AT5TE05475	ATREP16	1	0	0	1
447	AT5TE07520	SIMPLEGUY1	1	0	0	1
448	AT5TE08220	Unassigned	1	0	0	1
449	AT5TE08630	ATLINE1_1	1	0	0	1
450	AT5TE12250	VANDAL22	1	0	0	1
451	AT5TE15240	ATCOPIA78	1	0	0	1
452	AT5TE16790	ATREP11	1	0	0	1
453	AT5TE18480	BRODYAGA2	1	0	0	1
454	AT5TE25480	ATLINE1A	1	0	0	1
455	AT5TE27075	ATREP1	1	0	0	1
456	AT5TE28225	ATSINE4	1	0	0	1
457	AT5TE29720	ATREP7	1	0	0	1
458	AT5TE29890	RathE1_cons	1	0	0	1
459	AT5TE30395	HELITRONY3	1	0	0	1
460	AT5TE30400	ATN9_1	1	0	0	1
461	AT5TE31200	ATCOPIA22	1	0	0	1
462	AT5TE31800	ATLANTYS2	1	0	0	1
463	AT5TE32230	ATMU3N1	1	0	0	1
464	AT5TE32625	ATLINE1A	1	0	0	1
465	AT5TE32635	ATLINE1A	1	0	0	1
466	AT5TE32885	RathE1_cons	1	0	0	1
467	AT5TE33220	HELITRONY1B	1	0	0	1
468	AT5TE33750	ATREP4	1	0	0	1
469	AT5TE34810	ATREP3	1	0	0	1
470	AT5TE35415	ATREP10D	1	0	0	1
471	AT5TE35970	ATDNA12T3_2	1	0	0	1
472	AT5TE36715	HELITRON4	1	0	0	1
473	AT5TE36825	ATLANTYS2	1	0	0	1
474	AT5TE37360	ATHILA3	1	0	0	1
475	AT5TE38025	ATREP10D	1	0	0	1
476	AT5TE38410	HELITRONY3	1	0	0	1
477	AT5TE38415	ARNOLDY1	1	0	0	1
478	AT5TE38635	ATHILA4	1	0	0	1
479	AT5TE38645	ATHILA4B_LTR	1	0	0	1
480	AT5TE38900	ATSINE4	1	0	0	1
481	AT5TE39075	ATHILA4	1	0	0	1
482	AT5TE39140	ATIS112A	1	0	0	1
483	AT5TE41150	ATHILA6A	1	0	0	1
484	AT5TE41875	ATLANTYS2	1	0	0	1
485	AT5TE42265	ATHILA	1	0	0	1
486	AT5TE42470	ATHILA6A	1	0	0	1
487	AT5TE42900	ATHILA2	1	0	0	1
488	AT5TE42965	ATHILA2	1	0	0	1
489	AT5TE43345	ATGP1	1	0	0	1
490	AT5TE43420	ATLANTYS2	1	0	0	1
491	AT5TE43665	ATHILA6A	1	0	0	1
492	AT5TE43815	ATHILA2	1	0	0	1
493	AT5TE43905	ATHILA8B	1	0	0	1
494	AT5TE43975	ATHILA6A	1	0	0	1
495	AT5TE44370	ATHILA2	1	0	0	1
496	AT5TE44770	ATHILA2	1	0	0	1
497	AT5TE45040	VANDAL1N1	1	0	0	1
498	AT5TE45055	ATHILA0_I	1	0	0	1
499	AT5TE45090	ATLANTYS1	1	0	0	1
500	AT5TE45105	ATLANTYS1	1	0	0	1
501	AT5TE45130	ATGP2	1	0	0	1
502	AT5TE46100	ATHILA3	1	0	0	1
503	AT5TE46260	ATHILA4	1	0	0	1
504	AT5TE46270	ATGP10	1	0	0	1
505	AT5TE46300	ATHILA	1	0	0	1
506	AT5TE46610	VANDAL18NB	1	0	0	1
507	AT5TE47120	VANDAL2	1	0	0	1
508	AT5TE47200	ATHILA2	1	0	0	1
509	AT5TE47205	ATCOPIA95	1	0	0	1
510	AT5TE47385	ATENSPM4	1	0	0	1
511	AT5TE48160	ATCOPIA28	1	0	0	1
512	AT5TE49150	ATGP1	1	0	0	1
513	AT5TE49295	ATREP10D	1	0	0	1
514	AT5TE49495	ATLINEIII	1	0	0	1
515	AT5TE49840	ATHATN7	1	0	0	1
516	AT5TE49980	HELITRONY3	1	0	0	1
517	AT5TE50245	ATREP3	1	0	0	1
518	AT5TE50480	ATREP3	1	0	0	1
519	AT5TE50490	ATLINE1_5	1	0	0	1
520	AT5TE50620	VANDAL5	1	0	0	1
521	AT5TE52230	ARNOLDY2	1	0	0	1
522	AT5TE52405	ARNOLDY2	1	0	0	1
523	AT5TE52850	ATMU4	1	0	0	1
524	AT5TE53310	VANDAL3	1	0	0	1
525	AT5TE54340	BRODYAGA1	1	0	0	1
526	AT5TE54450	VANDAL1N1	1	0	0	1
527	AT5TE54495	ATCOPIA90	1	0	0	1
528	AT5TE55495	ATHATN7	1	0	0	1
529	AT5TE56055	ATREP12	1	0	0	1
530	AT5TE56410	ATCOPIA75	1	0	0	1
531	AT5TE56570	ATHAT1	1	0	0	1
532	AT5TE56770	ARNOLDY1	1	0	0	1
533	AT5TE57735	ATHAT1	1	0	0	1
534	AT5TE59135	ATREP1	1	0	0	1
535	AT5TE61795	ATLINE1_6	1	0	0	1
536	AT5TE64790	ATREP1	1	0	0	1
537	AT5TE66500	VANDAL3	1	0	0	1
538	AT5TE66515	TAT1_ATH	1	0	0	1
539	AT5TE68220	ATLINE1A	1	0	0	1
540	AT5TE68450	ATREP16	1	0	0	1
541	AT5TE71350	SIMPLEGUY1	1	0	0	1
542	AT5TE71680	ATREP1	1	0	0	1
543	AT5TE79225	ATCOPIA22	1	0	0	1
544	AT5TE81030	ATDNAI27T9B	1	0	0	1
545	AT5TE81575	ATDNA2T9C	1	0	0	1
546	AT5TE83570	ATMU7	1	0	0	1
547	AT5TE85070	RP1_AT	1	0	0	1
548	AT5TE86700	ATREP10B	1	0	0	1
