# Supplementary material for: Genomic methylation patterns in pre-meiotic gynoecia of wild-type and RdDM mutants of Arabidopsis
Source: Front Plant Sci. 2023 Mar 13;14:1123211. doi: 10.3389/fpls.2023.1123211 (PMC10040562; doi:10.3389/fpls.2023.1123211)
Supplement: Supplementary Table 7 — Genes represented in DMRs. [file Table_7.xlsx]

## Sheet: All_DMRs
Supplementary Table S7 | Genes represented in DMRs (Hypomethylated or Hypermethylated)
								Number of DMRs
								ago4				ago9				rdr6
	Gene	reason	Symbol	Description	Number of mutants with Hypomethylated or Hypermethylated DMRs	Number of mutants with Hypomethylated DMRs on gene	Number of mutants with Hypermethylated DMRs on gene	Promoter_Hypomethylated	Gene_Hypomethylated	Promoter_Hypermethylated	Gene_Hypermethylated	Promoter_Hypomethylated	Gene_Hypomethylated	Promoter_Hypermethylated	Gene_Hypermethylated	Promoter_Hypomethylated	Gene_Hypomethylated	Promoter_Hypermethylated	Gene_Hypermethylated
	Genes represented in DMRs of ago4, ago9 and rdr6
1	AT1G11785	MATCH	AT1G11785	transmembrane protein;(source:Araport11)	3	3	0	0	1	0	0	0	1	0	0	0	1	0	0
2	AT2G28400	MATCH		senescence regulator (Protein of unknown function, DUF584);(source:Araport11)	3	3	0	1	0	0	0	0	1	0	0	1	0	0	0
3	AT2G39160	MATCH	AT2G39160	F-box associated ubiquitination effector family protein;(source:Araport11)	3	3	1	0	1	0	0	0	1	0	1	0	1	0	0
4	AT3G17750	MATCH	AT3G17750, DYRKP-1	Protein kinase superfamily protein	3	3	0	1	0	0	0	1	0	0	0	1	0	0	0
5	AT3G28100	MATCH	UMAMIT45	Usually multiple acids move in and out Transporters 45. Nodulin MtN21 /EamA-like transporter family protein. nodulin MtN21-like transporter family protein The mRNA is cell-to-cell mobile.	3	3	1	0	1	0	0	0	1	0	1	0	1	0	0
6	AT3G46470	MATCH	AT3G46470	RNA-binding (RRM/RBD/RNP motifs) family protein	3	3	0	1	2	0	0	1	0	0	0	1	0	0	0
7	AT4G03380	MATCH	AT4G03380	hypothetical protein;(source:Araport11)	3	3	0	0	1	0	0	0	1	0	0	0	1	0	0
8	AT4G10210	MATCH	AT4G10210	Protein of Unknown Function (DUF239). transmembrane protein. Protein kinase superfamily protein;(source:Araport11)	3	3	2	0	1	0	0	0	1	0	1	0	1	0	1
9	AT4G18010	MATCH	5PTASE2, AT5PTASE2	INOSITOL(1,4,5)P3 5-PHOSPHATASE II, IP5PII, MYO-INOSITOL POLYPHOSPHATE 5-PHOSPHATASE 2	3	3	0	1	2	0	0	1	1	0	0	1	1	0	0
10	AT4G28397	MATCH	AT4G28397	non-specific lipid-transfer-like protein;(source:Araport11)	3	3	0	1	0	0	0	1	0	0	0	1	0	0	0
11	AT5G46295	MATCH	AT5G46295	transmembrane protein;(source:Araport11)	3	3	0	1	0	0	0	1	0	0	0	1	0	0	0
12	AT1G18130	MATCH	AT1G18130	Class II aaRS and biotin synthetases superfamily protein	3	2	1	0	1	0	0	0	0	0	1	0	1	0	0
13	AT1G52990	MATCH	AT1G52990	thioredoxin family protein	3	2	1	0	1	0	0	0	1	0	0	0	0	0	1
14	AT2G44175	MATCH	AT2G44175	Acyl-CoA N-acyltransferases (NAT) superfamily protein	3	2	1	0	1	0	0	1	0	0	0	0	0	1	0
15	AT4G22810	MATCH	AHL24	AT-HOOK MOTIF NUCLEAR LOCALIZED PROTEIN 24	3	2	1	0	1	0	0	0	0	0	1	0	1	0	0
16	AT1G34410	MATCH	ARF21	auxin response factor 21	3	1	2	0	0	0	1	0	0	0	1	0	1	0	0
17	AT2G18480	MATCH	AT2G18480	Major facilitator superfamily protein	3	1	2	0	1	0	0	0	0	0	1	0	0	0	1
18	AT3G02610	MATCH	AT3G02610, AAD2	Plant stearoyl-acyl-carrier-protein desaturase family protein. Encodes one of two ∆9 palmitoyl-ACP desaturases responsible for the biosynthesis of ω-7 fatty acids in the maturing endosperm.	3	1	2	0	1	0	0	0	0	0	1	0	0	0	1
19	AT4G03830	MATCH	AT4G03830	Protein of unknown function	3	1	2	0	0	0	1	0	1	0	0	0	0	0	1
20	AT4G15440	MATCH	HPL1, CYP74B2	hydroperoxide lyase 1	3	1	2	0	1	0	0	0	0	0	1	0	0	0	1
21	AT5G17600	MATCH	AT5G17600, ATL52	RING/U-box superfamily protein	3	1	2	1	0	0	0	0	0	1	0	0	0	1	0
22	AT3G23650	MATCH	AT3G23650	protein kinase-related	3	0	3	0	0	1	0	0	0	0	2	0	0	0	1
	Genes represented in DMRs of ago4 and ago9
1	AT1G04425	MATCH	AT1G04425	other_RNA;(source:Araport11)	2	1	1	0	1	0	0	0	0	0	1	0	0	0	0
2	AT1G08240	MATCH	AT1G08240	pre-tRNA tRNA-Gly (anticodon: TCC);(source:Araport11	2	1	1	1	0	0	0	0	0	1	0	0	0	0	0
3	AT1G19090	MATCH	RKF2, CRK1	receptor-like serine/threonine kinase 2	2	1	1	0	0	0	1	0	1	0	0	0	0	0	0
4	AT1G31163	MATCH	AT1G31163	F-box associated ubiquitination effector family protein	2	2	0	0	1	0	0	0	1	0	0	0	0	0	0
5	AT1G35240	MATCH	ARF20	auxin response factor 20	2	0	2	0	0	0	1	0	0	0	1	0	0	0	0
6	AT1G49190	MATCH	RR19, ARR19	response regulator 19	2	2	0	0	1	0	0	0	2	0	0	0	0	0	0
7	AT1G50160	MATCH	AT1G50160	ribonuclease H superfamily polynucleotidyl transferase;(source:Araport11)	2	2	0	0	1	0	0	0	1	0	0	0	0	0	0
8	AT1G52040	MATCH	MBP1, ATMBP	myrosinase-binding protein 1	2	1	1	1	0	0	0	0	0	1	0	0	0	0	0
9	AT1G53480	MATCH	MRD1, ATMRD1	MTO 1 RESPONDING DOWN 1	2	1	1	0	1	0	0	0	0	0	1	0	0	0	0
10	AT1G53490	MATCH	HEI10	homolog of human HEI10 ( Enhancer of cell Invasion No.10). RING/U-box superfamily protein	2	1	1	1	0	0	0	0	0	1	0	0	0	0	0
11	AT1G56610	MATCH	AT1G56610	Protein with RNI-like/FBD-like domains	2	2	0	0	1	0	0	0	1	0	0	0	0	0	0
12	AT1G66880	MATCH	AT1G66880	Protein kinase superfamily protein	2	1	1	0	1	0	0	0	0	0	1	0	0	0	0
13	AT1G71870	MATCH	AT1G71870, BIGE1A, MATE45	MULTIDRUG AND TOXIC COMPOUND EXTRUSION 45. MATE efflux family protein	2	0	2	0	0	0	1	0	0	0	1	0	0	0	0
14	AT2G16620	MATCH	AT2G16620	Protein kinase superfamily protein	2	0	2	0	0	1	0	0	0	0	1	0	0	0	0
15	AT2G18620	MATCH	AT2G18620, GGPPS2	Terpenoid synthases superfamily protein	2	1	1	1	0	0	0	0	0	1	0	0	0	0	0
16	AT2G40420	MATCH	AT2G40420	Transmembrane amino acid transporter family protein. Encodes a putative amino acid transporter.	2	1	1	1	0	0	0	0	0	1	0	0	0	0	0
17	AT3G03405	MATCH	AT3G03405	F-box associated ubiquitination effector family protein	2	2	0	0	1	0	0	0	1	0	0	0	0	0	0
18	AT3G09130	MATCH	AT3G09130	hypothetical protein;(source:Araport11)	2	2	0	1	0	0	0	1	0	0	0	0	0	0	0
19	AT3G18700	MATCH	AT3G18700	transmembrane protein;(source:Araport11)	2	1	1	0	1	0	0	0	0	0	2	0	0	0	0
20	AT3G19350	MATCH	MPC	maternally expressed pab C-terminal. Encodes a the C-terminal domain of poly(A) binding proteins. MPC is imprinted such that only the maternal allele is expressed in the endosperm. MPC is silenced by the action of MET1 and its expression is promoted by DEM.	2	2	0	0	1	0	0	0	1	0	0	0	0	0	0
21	AT3G21170	MATCH	AT3G21170	F-box/associated interaction domain protein;(source:Araport11)	2	0	2	0	0	0	1	0	0	0	2	0	0	0	0
22	AT3G22142	MATCH	AT3G22142	Bifunctional inhibitor/lipid-transfer protein/seed storage 2S albumin superfamily protein. Encodes a Protease inhibitor/seed storage/LTP family protein	2	0	2	0	0	0	2	0	0	0	1	0	0	0	0
23	AT3G54730	MATCH	AT3G54730	transcription repressor;(source:Araport11)	2	0	2	0	0	0	1	0	0	0	1	0	0	0	0
24	AT4G01240	MATCH	AT4G01240	S-adenosyl-L-methionine-dependent methyltransferases superfamily protein	2	2	0	0	2	0	0	0	1	0	0	0	0	0	0
25	AT4G04957	MATCH	AT4G04957	Domain of unknown function (DUF1985). RRM in demeter (DUF1985);(source:Araport11)	2	0	2	0	0	0	1	0	0	0	1	0	0	0	0
26	AT4G39020	MATCH	AT4G39020	SH3 domain-containing protein	2	2	0	0	1	0	0	0	1	0	0	0	0	0	0
27	AT4G39280	MATCH	AT4G39280	phenylalanyl-tRNA synthetase. transmembrane protein;(source:Araport11)	2	2	0	0	1	0	0	0	1	0	0	0	0	0	0
28	AT5G24593	UNRESOLVED			2	1	1	1	0	0	0	0	0	0	1	0	0	0	0
29	AT5G51650	MATCH	AT5G51650	hypothetical protein;(source:Araport11)	2	2	0	0	2	0	0	0	1	0	0	0	0	0	0
	Genes represented in DMRs of ago4 and rdr6
1	AT1G67635	MATCH	AT1G67635	phosphatidylinositol 4-kinase gamma-like protein;(source:Araport11)	2	2	1	0	1	1	0	0	0	0	0	0	1	0	0
2	AT3G61470	MATCH	LHCA2	photosystem I light harvesting complex gene 2. Encodes a component of the light harvesting antenna complex of photosystem I. The mRNA is cell-to-cell mobile.	2	1	2	0	1	0	2	0	0	0	0	0	0	0	1
3	AT1G14518	MATCH	AT1G14518	other RNA	2	1	1	0	1	0	0	0	0	0	0	0	0	0	1
4	AT1G19410	MATCH	AT1G19410	FBD / Leucine Rich Repeat domains containing protein	2	1	1	0	1	0	0	0	0	0	0	0	0	0	1
5	AT1G19510	MATCH	RL5, ATRL5	RAD-like 5	2	2	0	0	2	0	0	0	0	0	0	0	1	0	0
6	AT1G21835	MATCH	AT1G21835	Plant thionin family protein. Thionin-like gene involved in resistance against the beet cyst nematode (Heterodera schachtii).	2	1	1	0	1	0	0	0	0	0	0	0	0	0	1
7	AT1G22067	UNRESOLVED			2	2	0	1	0	0	0	0	0	0	0	0	1	0	0
8	AT1G33950	MATCH	AT1G33950, IAN7	Avirulence induced gene (AIG1) family protein	2	2	0	0	1	0	0	0	0	0	0	0	1	0	0
9	AT1G44085	MATCH	AT1G44085	glycine-rich protein	2	2	1	0	1	0	0	0	0	0	0	0	1	0	1
10	AT1G53265	MATCH	AT1G53265	hypothetical protein;(source:Araport11)	2	2	0	0	1	0	0	0	0	0	0	0	1	0	0
11	AT1G62760	MATCH	AT1G62760, AtPMEI10	Plant invertase/pectin methylesterase inhibitor superfamily protein. Pectin methylesterase inhibitor that controls PME activity and pectin methylesterification during Botrytis infection.	2	2	0	0	1	0	0	0	0	0	0	0	1	0	0
12	AT1G64340	MATCH	AT1G64340	Serine/Threonine-kinase;(source:Araport11)	2	1	1	0	0	0	1	0	0	0	0	0	1	0	0
13	AT1G77980	MATCH	AGL66	AGAMOUS-like 66. Encodes a member of the MIKC (MADS box	2	1	1	0	1	0	0	0	0	0	0	0	0	0	1
14	AT2G16970	MATCH	MEE15	maternal effect embryo arrest 15. Major facilitator superfamily protein. Major facilitator superfamily protein;(source:Araport11)	2	1	1	0	1	0	0	0	0	0	0	0	0	0	1
15	AT2G22160	MATCH	AT2G22160	Cysteine proteinases superfamily protein	2	2	0	1	0	0	0	0	0	0	0	1	0	0	0
16	AT2G24710	MATCH	GLR2.3	glutamate receptor 2.3	2	2	0	0	1	0	0	0	0	0	0	0	1	0	0
17	AT2G27229	MATCH	AT2G27229	Pentatricopeptide repeat (PPR) superfamily protein	2	2	0	1	0	0	0	0	0	0	0	1	0	0	0
18	AT3G06435	MATCH	AT3G06435	Expressed protein	2	2	0	0	1	0	0	0	0	0	0	0	1	0	0
19	AT3G07810	MATCH	AT3G07810	RNA-binding (RRM/RBD/RNP motifs) family protein	2	2	0	0	1	0	0	0	0	0	0	0	1	0	0
20	AT3G27040	MATCH	AT3G27040	Meprin and TRAF (MATH) homology domain-containing protein. MATH domain/coiled-coil protein;(source:Araport11)	2	1	1	0	1	0	0	0	0	0	0	0	0	0	1
21	AT3G28330	MATCH	AT3G28330	F-box family protein-related	2	2	0	1	0	0	0	0	0	0	0	1	0	0	0
22	AT3G28590	MATCH	AT3G28590	transmembrane protein;(source:Araport11)	2	2	0	0	1	0	0	0	0	0	0	0	1	0	0
23	AT3G44440	MATCH	AT3G44440	Pectin lyase-like superfamily protein;(source:Araport11)	2	1	1	0	1	0	0	0	0	0	0	0	0	1	0
24	AT3G50770	MATCH	CML41	calmodulin-like 41	2	2	0	1	0	0	0	0	0	0	0	1	0	0	0
25	AT4G11340	MATCH	AT4G11340	Disease resistance protein (TIR-NBS-LRR class) family	2	1	1	0	1	0	0	0	0	0	0	0	0	0	1
26	AT4G22770	MATCH	AT4G22770, AHL2	AT hook motif DNA-binding family protein	2	2	0	0	1	0	0	0	0	0	0	0	1	0	0
27	AT4G34690	MATCH	AT4G34690	transmembrane protein;(source:Araport11)	2	2	1	0	2	0	0	0	0	0	0	0	1	0	1
28	AT4G36460	MATCH	AT4G36460	transmembrane protein;(source:Araport11)	2	1	1	1	1	0	0	0	0	0	0	0	0	0	1
29	AT5G06640	MATCH	EXT10	extensin 10. Proline-rich extensin-like family protein	2	0	2	0	0	0	1	0	0	0	0	0	0	0	2
30	AT5G08055	MATCH	AT5G08055	Defensin-like (DEFL) family protein	2	2	0	0	1	0	0	0	0	0	0	0	1	0	0
31	AT5G39640	MATCH	AT5G39640	Putative endonuclease or glycosyl hydrolase	2	2	0	0	1	0	0	0	0	0	0	0	1	0	0
32	AT5G39770	MATCH	AT5G39770	Restriction endonuclease	2	0	2	0	0	0	1	0	0	0	0	0	0	0	1
33	AT5G54410	MATCH	AT5G54410	hypothetical protein;(source:Araport11)	2	2	0	0	1	0	0	0	0	0	0	1	1	0	0
34	AT5G62110	MATCH	AT5G62110	Homeodomain-like superfamily protein	2	2	0	0	1	0	0	0	0	0	0	0	1	0	0
	Genes represented in DMRs of ago9 and rdr6
1	AT1G20860	MATCH	PHT1;8	phosphate transporter 1;8	2	0	2	0	0	0	0	0	0	0	2	0	0	0	1
2	AT1G46696	MATCH	AT1G46696	Protein of unknown function. basic helix-loop-helix (bHLH) DNA-binding superfamily protein	2	1	1	0	0	0	0	0	1	0	0	0	0	0	1
3	AT1G54775	MATCH	AT1G54775	Plant thionin family protein	2	0	2	0	0	0	0	0	0	0	1	0	0	0	1
4	AT1G58602	MATCH	AT1G58602, RPP7	LRR and NB-ARC domains-containing disease resistance protein	2	0	2	0	0	0	0	0	0	0	1	0	0	0	1
5	AT1G78740	MATCH	AT1G78740	RNI-like superfamily protein	2	0	2	0	0	0	0	0	0	1	0	0	0	1	0
6	AT2G21550	MATCH	AT2G21550, DHFR-TS3	Bifunctional dihydrofolate reductase/thymidylate synthase	2	0	2	0	0	0	0	0	0	0	1	0	0	0	1
7	AT2G29920	MATCH	AT2G29920	hypothetical protein;(source:Araport11)	2	1	2	0	0	0	0	0	1	0	1	0	0	0	1
8	AT3G20950	MATCH	CYP705A32	cytochrome P450	2	0	2	0	0	0	0	0	0	1	0	0	0	0	1
9	AT3G22050	MATCH	AT3G22050	Domain of unknown function (DUF26). cysteine-rich repeat secretory protein	2	1	1	0	0	0	0	0	0	0	1	0	1	0	0
10	AT3G29033	MATCH	AT3G29033	glycine-rich protein	2	0	2	0	0	0	0	0	0	0	1	0	0	0	1
11	AT3G43260	MATCH	AT3G43260	deoxyhypusine protein;(source:Araport11)	2	2	2	0	0	0	0	0	1	0	1	0	1	0	1
12	AT4G24300	MATCH	AT4G24300	Peptidase C50	2	1	1	0	0	0	0	0	1	0	0	0	0	0	1
13	AT4G27930	UNRESOLVED			2	1	2	0	0	0	0	0	0	0	1	0	1	0	1
14	AT5G18636	MATCH	AT5G18636	Ta11-like non-LTR retrotransposon;(source:Araport11)	2	0	2	0	0	0	0	0	0	0	1	0	0	0	1
15	AT5G24210	MATCH	AT5G24210	alpha/beta-Hydrolases superfamily protein	2	0	2	0	0	0	0	0	0	0	1	0	0	0	1
16	AT5G44770	MATCH	AT5G44770	Cysteine/Histidine-rich C1 domain family protein	2	2	0	0	0	0	0	0	1	0	0	0	1	0	0
	Genes represented in DMRs of ago4
1	AT1G35540	MATCH	ARF14	auxin response factor 14	1	1	1	0	1	0	1	0	0	0	0	0	0	0	0
2	AT1G01115	UNRESOLVED			1	1	0	1	0	0	0	0	0	0	0	0	0	0	0
3	AT1G08190	MATCH	VPS41, ATVAM2	vacuolar protein sorting 41	1	0	1	0	0	0	1	0	0	0	0	0	0	0	0
4	AT1G10586	MATCH	AT1G10586	basic helix-loop-helix (bHLH) DNA-binding superfamily protein;(source:Araport11)	1	1	0	0	2	0	0	0	0	0	0	0	0	0	0
5	AT1G15670	MATCH	AT1G15670, KFB01	Galactose oxidase/kelch repeat superfamily protein	1	1	0	0	1	0	0	0	0	0	0	0	0	0	0
6	AT1G17270	MATCH	AT1G17270	O-fucosyltransferase family protein	1	1	0	1	0	0	0	0	0	0	0	0	0	0	0
7	AT1G21960	MATCH	AT1G21960	RING/U-box superfamily protein	1	1	0	1	0	0	0	0	0	0	0	0	0	0	0
8	AT1G23720	MATCH	AT1G23720, EXT15	Proline-rich extensin-like family protein	1	0	1	0	0	0	1	0	0	0	0	0	0	0	0
9	AT1G24490	MATCH	ALB4	ALBINA 4. OxaA/YidC-like membrane insertion protein	1	1	0	1	0	0	0	0	0	0	0	0	0	0	0
10	AT1G27570	MATCH	AT1G27570	phosphatidylinositol 3- and 4-kinase family protein	1	0	1	0	0	0	2	0	0	0	0	0	0	0	0
11	AT1G29000	MATCH	AT1G29000, AtHMP06	Heavy metal transport/detoxification superfamily protein	1	0	1	0	0	0	1	0	0	0	0	0	0	0	0
12	AT1G34418	MATCH	AT1G34418, Sorf15	Has been identified as a translated small open reading frame by ribosome profiling.	1	0	1	0	0	0	1	0	0	0	0	0	0	0	0
13	AT1G43860	MATCH	AT1G43860	sequence-specific DNA binding transcription factors	1	1	0	1	0	0	0	0	0	0	0	0	0	0	0
14	AT1G47946	UNRESOLVED			1	1	0	0	1	0	0	0	0	0	0	0	0	0	0
15	AT1G48730	MATCH	AT1G48730	hypothetical protein;(source:Araport11)	1	0	1	0	0	0	1	0	0	0	0	0	0	0	0
16	AT1G48953	MATCH	AT1G48953	hypothetical protein;(source:Araport11)	1	1	0	0	1	0	0	0	0	0	0	0	0	0	0
17	AT1G53640	MATCH	AT1G53640	transmembrane protein;(source:Araport11)	1	1	0	0	1	0	0	0	0	0	0	0	0	0	0
18	AT1G55535	MATCH	AT1G55535	transmembrane protein;(source:Araport11)	1	1	0	1	0	0	0	0	0	0	0	0	0	0	0
19	AT1G56423	MATCH	AT1G56423	hypothetical protein;(source:Araport11)	1	1	0	1	0	0	0	0	0	0	0	0	0	0	0
20	AT1G59885	MATCH	AT1G59885	hypothetical protein;(source:Araport11)	1	1	0	0	1	0	0	0	0	0	0	0	0	0	0
21	AT1G63535	MATCH	AT1G63535	Defensin-like (DEFL) family protein	1	1	0	1	0	0	0	0	0	0	0	0	0	0	0
22	AT2G01900	MATCH	AT2G01900, T5PTASE9	INOSITOL POLYPHOSPHATE PHOSPHATIDYLINOSITOL 5-PHOSPHATASE9. DNAse I-like superfamily protein. Is expressed in roots and is involved in mediating salt tolerance through endocytosis. transmembrane protein;(source:Araport11)	1	1	0	0	1	0	0	0	0	0	0	0	0	0	0
23	AT2G04063	MATCH	AT2G04063, GPRP5	glycine-rich protein	1	1	0	0	1	0	0	0	0	0	0	0	0	0	0
24	AT2G05230	MATCH	AT2G05230	DNAJ heat shock N-terminal domain-containing protein	1	1	0	1	0	0	0	0	0	0	0	0	0	0	0
25	AT2G13540	MATCH	ABH1	ABA HYPERSENSITIVE 1. ARM repeat superfamily protein	1	1	0	0	1	0	0	0	0	0	0	0	0	0	0
26	AT2G17320	MATCH	AT2G17320	Uncharacterised conserved protein (UCP030210). pantothenate kinase;(source:Araport11)	1	1	0	1	0	0	0	0	0	0	0	0	0	0	0
27	AT2G19420	MATCH	AT2G19420	hypothetical protein;(source:Araport11). DNAse I-like superfamily protein;(source:Araport11)	1	1	0	0	1	0	0	0	0	0	0	0	0	0	0
28	AT2G19850	MATCH	AT2G19850	transcription repressor;(source:Araport11)	1	0	1	0	0	0	1	0	0	0	0	0	0	0	0
29	AT2G21930	MATCH	AT2G21930	F-box associated ubiquitination effector family protein. A paternally expressed imprinted gene. glycine-rich protein;(source:Araport11)	1	1	0	0	1	0	0	0	0	0	0	0	0	0	0
30	AT2G22100	MATCH	AT2G22100	RNA-binding (RRM/RBD/RNP motifs) family protein	1	0	1	0	0	0	1	0	0	0	0	0	0	0	0
31	AT2G22110	MATCH	AT2G22110	pre-tRNA tRNA-Val (anticodon: CAC);(source:Araport11	1	0	1	0	0	1	0	0	0	0	0	0	0	0	0
32	AT2G22780	MATCH	PMDH1	peroxisomal NAD-malate dehydrogenase 1. Encodes an peroxisomal NAD-malate dehydrogenase that is involved in fatty acid beta-oxidation through providing NAD to the process of converting fatty acyl CoA to acetyl CoA.	1	1	0	1	0	0	0	0	0	0	0	0	0	0	0
33	AT2G25410	MATCH	AT2G25410, ATL22	RING/U-box superfamily protein	1	1	0	0	1	0	0	0	0	0	0	0	0	0	0
34	AT2G33006	UNRESOLVED		hypothetical protein;(source:Araport11)	1	0	1	0	0	0	1	0	0	0	0	0	0	0	0
35	AT2G37620	MATCH	ACT1, AAc1	actin 1	1	0	1	0	0	0	1	0	0	0	0	0	0	0	0
36	AT2G39320	MATCH	AT2G39320	Cysteine proteinases superfamily protein	1	0	1	0	0	0	1	0	0	0	0	0	0	0	0
37	AT2G41590	MATCH	AT2G41590	Ta11-like non-LTR retrotransposon;(source:Araport11)	1	0	1	0	0	0	1	0	0	0	0	0	0	0	0
38	AT2G44550	MATCH	GH9B10	glycosyl hydrolase 9B10	1	1	0	0	1	0	0	0	0	0	0	0	0	0	0
39	AT2G47020	MATCH	AT2G47020	Peptide chain release factor 1	1	1	0	1	0	0	0	0	0	0	0	0	0	0	0
40	AT3G05685	MATCH	AT3G05685	Cystatin/monellin superfamily protein	1	1	0	1	0	0	0	0	0	0	0	0	0	0	0
41	AT3G05770	MATCH	AT3G05770	hypothetical protein;(source:Araport11)	1	1	0	1	0	0	0	0	0	0	0	0	0	0	0
42	AT3G06360	MATCH	AGP27	arabinogalactan protein 27	1	0	1	0	0	0	1	0	0	0	0	0	0	0	0
43	AT3G10940	MATCH	LSF2	LIKE SEX4 2. Dual specificity protein phosphatase (DsPTP1) family protein	1	1	0	1	0	0	0	0	0	0	0	0	0	0	0
44	AT3G15140	MATCH	AT3G15140	Polynucleotidyl transferase	1	0	1	0	0	0	1	0	0	0	0	0	0	0	0
45	AT3G17190	MATCH	AT3G17190	hypothetical protein;(source:Araport11)	1	1	0	0	1	0	0	0	0	0	0	0	0	0	0
46	AT3G17400	MATCH	AT3G17400	F-box family protein	1	1	0	0	1	0	0	0	0	0	0	0	0	0	0
47	AT3G19410	MATCH	AT3G19410	F-box and associated interaction domains-containing protein	1	1	0	1	0	0	0	0	0	0	0	0	0	0	0
48	AT3G24465	MATCH	AT3G24465	Plant thionin family protein	1	1	0	0	1	0	0	0	0	0	0	0	0	0	0
49	AT3G26450	MATCH	AT3G26450	Polyketide cyclase/dehydrase and lipid transport superfamily protein	1	1	0	0	1	0	0	0	0	0	0	0	0	0	0
50	AT3G27400	MATCH	AT3G27400, PLL18	Pectin lyase-like superfamily protein. Involved in response to nematodes.	1	1	0	0	1	0	0	0	0	0	0	0	0	0	0
51	AT3G27968	UNRESOLVED		F-box family protein;(source:Araport11)	1	1	0	1	0	0	0	0	0	0	0	0	0	0	0
52	AT3G28540	MATCH	AT3G28540	P-loop containing nucleoside triphosphate hydrolases superfamily protein	1	0	1	0	0	0	1	0	0	0	0	0	0	0	0
53	AT3G29190	MATCH	AT3G29190	Terpenoid cyclases/Protein prenyltransferases superfamily protein	1	1	0	0	1	0	0	0	0	0	0	0	0	0	0
54	AT3G42060	MATCH	AT3G42060	myosin heavy chain-related. Plant thionin family protein;(source:Araport11)	1	0	1	0	0	1	0	0	0	0	0	0	0	0	0
55	AT3G44783	UNRESOLVED			1	1	0	1	0	0	0	0	0	0	0	0	0	0	0
56	AT3G44935	MATCH	AT3G44935	hypothetical protein;(source:Araport11)	1	1	0	0	1	0	0	0	0	0	0	0	0	0	0
57	AT3G51870	MATCH	AT3G51870	Mitochondrial substrate carrier family protein	1	1	0	1	0	0	0	0	0	0	0	0	0	0	0
58	AT3G52640	MATCH	AT3G52640, NCT	Zn-dependent exopeptidases superfamily protein. Encodes a gamma-secretase subunit. Associates with other subunits in intracellular membrane compartments.	1	1	0	1	0	0	0	0	0	0	0	0	0	0	0
59	AT3G52700	MATCH	AT3G52700	hypothetical protein;(source:Araport11)	1	1	0	0	2	0	0	0	0	0	0	0	0	0	0
60	AT3G53305	MATCH	CYP71B32	cytochrome P450	1	1	0	0	1	0	0	0	0	0	0	0	0	0	0
61	AT3G54590	MATCH	HRGP1	hydroxyproline-rich glycoprotein	1	1	0	0	1	0	0	0	0	0	0	0	0	0	0
62	AT4G00750	MATCH	AT4G00750	S-adenosyl-L-methionine-dependent methyltransferases superfamily protein	1	1	0	1	0	0	0	0	0	0	0	0	0	0	0
63	AT4G03580	MATCH	AT4G03580	hypothetical protein;(source:Araport11)	1	1	0	0	1	0	0	0	0	0	0	0	0	0	0
64	AT4G04632	MATCH	AT4G04632	Protein kinase superfamily protein	1	1	0	0	1	0	0	0	0	0	0	0	0	0	0
65	AT4G08370	MATCH	AT4G08370, EXT20	Proline-rich extensin-like family protein	1	0	1	0	0	0	1	0	0	0	0	0	0	0	0
66	AT4G12330	MATCH	CYP706A7	cytochrome P450	1	1	0	0	1	0	0	0	0	0	0	0	0	0	0
67	AT4G13420	MATCH	HAK5	high affinity K+ transporter 5	1	0	1	0	0	0	1	0	0	0	0	0	0	0	0
68	AT4G14965	MATCH	MAPR4	membrane-associated progesterone binding protein 4	1	1	0	1	0	0	0	0	0	0	0	0	0	0	0
69	AT4G16460	MATCH	AT4G16460	zinc finger CCCH domain protein;(source:Araport11)	1	1	0	1	0	0	0	0	0	0	0	0	0	0	0
70	AT4G19530	MATCH	AT4G19530	disease resistance protein (TIR-NBS-LRR class) family. Encodes a TIR-NB-LRR resistance protein. Transient expression in tobacco induces cell death.	1	1	0	0	1	0	0	0	0	0	0	0	0	0	0
71	AT4G21030	MATCH	ATDOF4.2	Dof-type zinc finger domain-containing protein	1	1	0	0	1	0	0	0	0	0	0	0	0	0	0
72	AT4G27470	MATCH	RMA3	RING membrane-anchor 3	1	0	1	0	0	0	1	0	0	0	0	0	0	0	0
73	AT4G29200	MATCH	AT4G29200, DEG3	Beta-galactosidase related protein. Over-expressed by salt stress.	1	0	1	0	0	0	1	0	0	0	0	0	0	0	0
74	AT4G30740	MATCH	AT4G30740	QWRF motif protein;(source:Araport11)	1	0	1	0	0	0	1	0	0	0	0	0	0	0	0
75	AT4G31550	MATCH	WRKY11	WRKY DNA-binding protein 11	1	0	1	0	0	1	0	0	0	0	0	0	0	0	0
76	AT4G35750	MATCH	AT4G35750	SEC14 cytosolic factor family protein / phosphoglyceride transfer family protein	1	0	1	0	0	0	1	0	0	0	0	0	0	0	0
77	AT4G36925	MATCH	AT4G36925	transmembrane protein;(source:Araport11)	1	1	0	0	1	0	0	0	0	0	0	0	0	0	0
78	AT4G39960	MATCH	AT4G39960, DJA5	Molecular chaperone Hsp40/DnaJ family protein	1	1	0	1	0	0	0	0	0	0	0	0	0	0	0
79	AT5G03710	MATCH	AT5G03710	replication factor C large subunit;(source:Araport11)	1	0	1	0	0	0	1	0	0	0	0	0	0	0	0
80	AT5G07570	MATCH	AT5G07570	glycine/proline-rich protein	1	0	1	0	0	0	1	0	0	0	0	0	0	0	0
81	AT5G08315	MATCH	AT5G08315	Defensin-like (DEFL) family protein	1	1	0	0	1	0	0	0	0	0	0	0	0	0	0
82	AT5G13980	MATCH	AT5G13980	Glycosyl hydrolase family 38 protein. Defensin-like (DEFL) family protein;(source:Araport11)	1	1	0	1	0	0	0	0	0	0	0	0	0	0	0
83	AT5G16110	MATCH	AT5G16110	hypothetical protein;(source:Araport11)	1	0	1	0	0	0	1	0	0	0	0	0	0	0	0
84	AT5G16520	MATCH	AT5G16520	transmembrane protein;(source:Araport11)	1	0	1	0	0	0	1	0	0	0	0	0	0	0	0
85	AT5G17690	MATCH	TFL2, AtLHP1	TERMINAL FLOWER 2. like heterochromatin protein (LHP1)	1	0	1	0	0	0	1	0	0	0	0	0	0	0	0
86	AT5G24610	MATCH	AT5G24610	cyclic AMP-responsive element-binding protein;(source:Araport11)	1	0	1	0	0	0	1	0	0	0	0	0	0	0	0
87	AT5G24900	MATCH	CYP714A2	cytochrome P450	1	1	0	0	1	0	0	0	0	0	0	0	0	0	0
88	AT5G24990	MATCH	AT5G24990	Protein of unknown function (DUF1336). enhanced disease resistance-like protein (DUF1336);(source:Araport11). enhanced disease resistance-like protein (DUF1336);(source:Araport11)	1	1	0	0	1	0	0	0	0	0	0	0	0	0	0
89	AT5G25590	MATCH	AT5G25590	Protein of unknown function (DUF630 and DUF632). DNA ligase (DUF630 and DUF632);(source:Araport11)	1	0	1	0	0	0	1	0	0	0	0	0	0	0	0
90	AT5G26580	MATCH	AGL34	AGAMOUS-like-34. Type I member of MADs box domain transcription factor family. This class lacks the K-domain required for dimerization that is characteristic of class II MADS box proteins.	1	0	1	0	0	0	1	0	0	0	0	0	0	0	0
91	AT5G28630	MATCH	AT5G28630	glycine-rich protein	1	0	1	0	0	0	1	0	0	0	0	0	0	0	0
92	AT5G35680	MATCH	AT5G35680	Nucleic acid-binding	1	1	0	1	0	0	0	0	0	0	0	0	0	0	0
93	AT5G37680	MATCH	ARLA1A	ADP-ribosylation factor-like A1A	1	1	0	1	0	0	0	0	0	0	0	0	0	0	0
94	AT5G39690	MATCH	NAC093	NAC domain containing protein 93	1	1	0	0	1	0	0	0	0	0	0	0	0	0	0
95	AT5G39865	MATCH	AT5G39865	Glutaredoxin family protein	1	1	0	1	0	0	0	0	0	0	0	0	0	0	0
96	AT5G44870	MATCH	LAZ5	LAZARUS 5. Disease resistance protein (TIR-NBS-LRR class) family	1	0	1	0	0	0	1	0	0	0	0	0	0	0	0
97	AT5G45530	MATCH	AT5G45530	Protein of unknown function (DUF594). transmembrane protein	1	1	0	0	1	0	0	0	0	0	0	0	0	0	0
98	AT5G51760	MATCH	AHG1	ABA-hypersensitive germination 1. Protein phosphatase 2C family protein	1	1	0	0	1	0	0	0	0	0	0	0	0	0	0
99	AT5G53800	MATCH	AT5G53800	nucleic acid-binding protein;(source:Araport11)	1	0	1	0	0	0	1	0	0	0	0	0	0	0	0
100	AT5G55250	MATCH	IAMT1	IAA carboxylmethyltransferase 1	1	1	0	0	1	0	0	0	0	0	0	0	0	0	0
101	AT5G58130	MATCH	ROS3	REPRESSOR OF SILENCING 3. RNA-binding (RRM/RBD/RNP motifs) family protein	1	0	1	0	0	0	1	0	0	0	0	0	0	0	0
102	AT5G66030	MATCH	ATGRIP	Golgi-localized GRIP domain-containing protein	1	0	1	0	0	0	1	0	0	0	0	0	0	0	0
	Genes represented in DMRs of ago9
1	AT1G01073	UNRESOLVED			1	0	1	0	0	0	0	0	0	0	1	0	0	0	0
2	AT1G11590	MATCH	PME19	Plant invertase/pectin methylesterase inhibitor superfamily;(source:Araport11)	1	0	1	0	0	0	0	0	0	0	1	0	0	0	0
3	AT1G20880	MATCH	AT1G20880	RNA-binding (RRM/RBD/RNP motifs) family protein	1	0	1	0	0	0	0	0	0	0	1	0	0	0	0
4	AT1G21925	MATCH	AT1G21925	Plant thionin family protein	1	0	1	0	0	0	0	0	0	0	1	0	0	0	0
5	AT1G28304	UNRESOLVED			1	1	0	0	0	0	0	0	1	0	0	0	0	0	0
6	AT1G31630	MATCH	AGL86	AGAMOUS-like 86	1	0	1	0	0	0	0	0	0	0	1	0	0	0	0
7	AT1G31710	MATCH	AT1G31710	Copper amine oxidase family protein	1	0	1	0	0	0	0	0	0	0	1	0	0	0	0
8	AT1G32010	MATCH	AT1G32010	myosin heavy chain-related	1	0	1	0	0	0	0	0	0	0	1	0	0	0	0
9	AT1G32270	MATCH	ATSYP24	syntaxin	1	1	0	0	0	0	0	0	1	0	0	0	0	0	0
10	AT1G32337	MATCH	AT1G32337	hypothetical protein;(source:Araport11)	1	0	1	0	0	0	0	0	0	0	1	0	0	0	0
11	AT1G33070	MATCH	AT1G33070	MADS-box family protein	1	1	0	0	0	0	0	0	1	0	0	0	0	0	0
12	AT1G35150	MATCH	AT1G35150	General transcription factor 2-related zinc finger protein	1	0	1	0	0	0	0	0	0	0	1	0	0	0	0
13	AT1G35520	MATCH	ARF15	auxin response factor 15	1	0	1	0	0	0	0	0	0	0	1	0	0	0	0
14	AT1G52950	MATCH	AT1G52950	Nucleic acid-binding	1	0	1	0	0	0	0	0	0	0	1	0	0	0	0
15	AT1G54040	MATCH	ESP	epithiospecifier protein	1	0	1	0	0	0	0	0	0	0	1	0	0	0	0
16	AT1G56510	MATCH	WRR4, ADR2	WHITE RUST RESISTANCE 4. Disease resistance protein (TIR-NBS-LRR class)	1	1	0	0	0	0	0	0	1	0	0	0	0	0	0
17	AT1G57775	MATCH	AT1G57775	Protein of unknown function (DUF784). Encodes a ECA1 gametogenesis related family protein	1	0	1	0	0	0	0	0	0	0	1	0	0	0	0
18	AT1G62540	MATCH	FMO GS-OX2	flavin-monooxygenase glucosinolate S-oxygenase 2. belongs to the flavin-monooxygenase (FMO) family	1	0	1	0	0	0	0	0	0	0	1	0	0	0	0
19	AT1G62770	MATCH	AT1G62770, PMEI9	Plant invertase/pectin methylesterase inhibitor superfamily protein. PMEI9 pectin methyleseterase inhibitor. Expressed in many plant tissues.	1	1	0	0	0	0	0	1	0	0	0	0	0	0	0
20	AT1G63410	MATCH	AT1G63410	Protein of unknown function (DUF567). LURP-one-like protein (DUF567);(source:Araport11)	1	0	1	0	0	0	0	0	0	0	1	0	0	0	0
21	AT1G63870	MATCH	AT1G63870	Disease resistance protein (TIR-NBS-LRR class) family	1	0	1	0	0	0	0	0	0	0	1	0	0	0	0
22	AT1G65450	MATCH	GLC	GLAUCE. HXXXD-type acyl-transferase family protein. Contains dual transcription units and alternative splicing that could rescue the sterility defect of glc mutants. Shares homology to BAHD (for BEAT	1	1	0	0	0	0	0	0	1	0	0	0	0	0	0
23	AT1G67875	UNRESOLVED		hypothetical protein;(source:Araport11)	1	1	0	0	0	0	0	0	1	0	0	0	0	0	0
24	AT1G70080	MATCH	AT1G70080, TPS6	Terpenoid cyclases/Protein prenyltransferases superfamily protein. Terpene synthase. Expressed in roots and has low enzyme activity in vitro. Products include dolabellane type diterpenes.	1	0	1	0	0	0	0	0	0	0	1	0	0	0	0
25	AT2G01830	MATCH	WOL, AHK4	WOODEN LEG. CHASE domain containing histidine kinase protein	1	1	0	0	0	0	0	0	1	0	0	0	0	0	0
26	AT2G02880	MATCH	AT2G02880	mucin-related	1	0	1	0	0	0	0	0	0	1	0	0	0	0	0
27	AT2G03330	MATCH	AT2G03330	transmembrane protein;(source:Araport11)	1	0	1	0	0	0	0	0	0	0	1	0	0	0	0
28	AT2G03932	MATCH	AT2G03932	Defensin-like (DEFL) family protein	1	0	1	0	0	0	0	0	0	0	1	0	0	0	0
29	AT2G10921	MATCH	AT2G10921	other RNA. Natural antisense transcript overlaps with AT2G10920;(source:Araport11)	1	0	1	0	0	0	0	0	0	0	1	0	0	0	0
30	AT2G13820	MATCH	XYP2	xylogen protein 2. Bifunctional inhibitor/lipid-transfer protein/seed storage 2S albumin superfamily protein	1	0	1	0	0	0	0	0	0	0	1	0	0	0	0
31	AT2G16040	MATCH	AT2G16040	hAT dimerisation domain-containing protein / transposase-related	1	0	1	0	0	0	0	0	0	0	1	0	0	0	0
32	AT2G21990	MATCH	AT2G21990	Protein of unknown function	1	0	1	0	0	0	0	0	0	0	1	0	0	0	0
33	AT2G22440	MATCH	AT2G22440	non-LTR retroelement reverse transcriptase;(source:Araport11)	1	0	1	0	0	0	0	0	0	1	0	0	0	0	0
34	AT2G22668	MATCH	MIR405A	microRNA405A. MIR405A; miRNA. Encodes a microRNA precursor Mature sequence:ATGAGTTGGGTCTAACCCATAACT	1	0	1	0	0	0	0	0	0	0	1	0	0	0	0
35	AT2G24625	MATCH	AT2G24625	Defensin-like (DEFL) family protein	1	0	1	0	0	0	0	0	0	0	1	0	0	0	0
36	AT2G34100	MATCH	AT2G34100	nonsense-mediated mRNA decay-like protein;(source:Araport11)	1	0	1	0	0	0	0	0	0	0	2	0	0	0	0
37	AT2G34110	MATCH	AT2G34110	hypothetical protein;(source:Araport11)	1	0	1	0	0	0	0	0	0	0	1	0	0	0	0
38	AT2G34290	MATCH	AT2G34290	Protein kinase superfamily protein	1	0	1	0	0	0	0	0	0	0	1	0	0	0	0
39	AT2G34790	MATCH	MEE23, AtBBE-like 15	MATERNAL EFFECT EMBRYO ARREST 23. FAD-binding Berberine family protein	1	0	1	0	0	0	0	0	0	0	1	0	0	0	0
40	AT2G44570	MATCH	GH9B12	glycosyl hydrolase 9B12	1	0	1	0	0	0	0	0	0	0	1	0	0	0	0
41	AT3G06260	MATCH	GATL4	galacturonosyltransferase-like 4	1	0	1	0	0	0	0	0	0	0	1	0	0	0	0
42	AT3G12620	MATCH	AT3G12620, PP2C.D3	Protein phosphatase 2C family protein	1	0	1	0	0	0	0	0	0	0	1	0	0	0	0
43	AT3G13400	MATCH	sks13	SKU5 similar 13	1	0	1	0	0	0	0	0	0	0	1	0	0	0	0
44	AT3G19950	MATCH	AT3G19950, BTL08	RING/U-box superfamily protein	1	0	1	0	0	0	0	0	0	1	0	0	0	0	0
45	AT3G23685	MATCH	AT3G23685	F-box associated ubiquitination effector family protein	1	0	1	0	0	0	0	0	0	0	1	0	0	0	0
46	AT3G27331	MATCH	AT3G27331	Plant self-incompatibility protein S1 family	1	0	1	0	0	0	0	0	0	0	1	0	0	0	0
47	AT3G43490	MATCH	AT3G43490	Zinc knuckle (CCHC-type) family protein	1	0	1	0	0	0	0	0	0	1	0	0	0	0	0
48	AT3G45670	MATCH	AT3G45670	Protein kinase superfamily protein	1	0	1	0	0	0	0	0	0	0	1	0	0	0	0
49	AT3G46160	MATCH	AT3G46160	Protein kinase superfamily protein	1	0	1	0	0	0	0	0	0	0	1	0	0	0	0
50	AT3G47300	MATCH	SELT	SELT-like protein precursor	1	0	1	0	0	0	0	0	0	1	0	0	0	0	0
51	AT3G48720	MATCH	DCF	DEFICIENT IN CUTIN FERULATE. HXXXD-type acyl-transferase family protein. Encodes a hydroxycinnamoyl-CoA: v-hydroxy fatty acid transferase involved in cutin synthesis. Mutants are almost devoid of ferulic acid.	1	0	1	0	0	0	0	0	0	0	1	0	0	0	0
52	AT3G62230	MATCH	DAF1	DUO1-activated F-box 1. F-box family protein	1	0	1	0	0	0	0	0	0	0	1	0	0	0	0
53	AT4G02910	MATCH	AT4G02910	hypothetical protein;(source:Araport11)	1	1	0	0	0	0	0	0	1	0	0	0	0	0	0
54	AT4G07825	MATCH	AT4G07825	transmembrane protein;(source:Araport11)	1	0	1	0	0	0	0	0	0	1	0	0	0	0	0
55	AT4G08590	MATCH	ORTHL, ORL1	ORTHRUS-like	1	0	1	0	0	0	0	0	0	0	1	0	0	0	0
56	AT4G08895	MATCH	AT4G08895	inorganic phosphate transporter family protein	1	0	1	0	0	0	0	0	0	1	0	0	0	0	0
57	AT4G08990	MATCH	AT4G08990	DNA (cytosine-5-)-methyltransferase family protein	1	0	1	0	0	0	0	0	0	0	1	0	0	0	0
58	AT4G09660	MATCH	AT4G09660	zinc finger MYM-type-like protein;(source:Araport11)	1	0	1	0	0	0	0	0	0	0	1	0	0	0	0
59	AT4G09820	MATCH	TT8	TRANSPARENT TESTA 8. basic helix-loop-helix (bHLH) DNA-binding superfamily protein	1	0	1	0	0	0	0	0	0	0	1	0	0	0	0
60	AT4G10603	MATCH	AT4G10603	S locus-related glycoprotein 1 (SLR1) binding pollen coat protein family. Encodes a defensin-like (DEFL) family protein. S locus-related glycoprotein 1 (SLR1) binding pollen coat protein family;(source:Araport11)	1	0	1	0	0	0	0	0	0	0	1	0	0	0	0
61	AT4G11700	MATCH	AT4G11700	Protein of unknown function (DUF626)	1	0	1	0	0	0	0	0	0	1	0	0	0	0	0
62	AT4G13495	MATCH	AT4G13495	other RNA	1	1	0	0	0	0	0	0	1	0	0	0	0	0	0
63	AT4G21520	MATCH	AT4G21520, WRAP53	Transducin/WD40 repeat-like superfamily protein	1	1	0	0	0	0	0	0	1	0	0	0	0	0	0
64	AT4G22420	UNRESOLVED			1	0	1	0	0	0	0	0	0	1	0	0	0	0	0
65	AT4G28570	MATCH	AT4G28570	Long-chain fatty alcohol dehydrogenase family protein	1	0	1	0	0	0	0	0	0	0	1	0	0	0	0
66	AT4G39610	MATCH	AT4G39610	Protein of unknown function	1	0	1	0	0	0	0	0	0	0	1	0	0	0	0
67	AT4G40100	MATCH	PRSL1	PRS2-like protein 1. GRAM domain family protein. Encodes PRSL1 (PP1 regulatory subunit2-like protein1). Functions as a regulatory subunit of PP1 (protein phosphatase 1) and regulates blue light signaling in stomata. GRAM domain family protein;(source:Araport11)	1	0	1	0	0	0	0	0	0	0	1	0	0	0	0
68	AT5G04853	MATCH	AT5G04853	This gene encodes a small protein and has either evidence of transcription or purifying selection. transmembrane protein;(source:Araport11)	1	0	1	0	0	0	0	0	0	1	0	0	0	0	0
69	AT5G10100	MATCH	TPPI	trehalose-6-phosphate phosphatase I. Haloacid dehalogenase-like hydrolase (HAD) superfamily protein. Trehalose-6-phosphate phosphatase which enhances drought tolerance by regulating stomatal apertures.	1	0	1	0	0	0	0	0	0	0	1	0	0	0	0
70	AT5G15360	MATCH	AT5G15360	transmembrane protein;(source:Araport11)	1	1	0	0	0	0	0	0	1	0	0	0	0	0	0
71	AT5G19290	MATCH	AT5G19290, MAGL16	alpha/beta-Hydrolases superfamily protein	1	0	1	0	0	0	0	0	0	1	0	0	0	0	0
72	AT5G22860	MATCH	AT5G22860	Serine carboxypeptidase S28 family protein	1	0	1	0	0	0	0	0	0	0	2	0	0	0	0
73	AT5G23660	MATCH	SWEET12	homolog of Medicago truncatula MTN3	1	1	0	0	0	0	0	0	1	0	0	0	0	0	0
74	AT5G24450	MATCH	AT5G24450	Transcription factor IIIC	1	0	1	0	0	0	0	0	0	0	1	0	0	0	0
75	AT5G25000	MATCH	AT5G25000	hypothetical protein;(source:Araport11)	1	1	0	0	0	0	0	1	0	0	0	0	0	0	0
76	AT5G25560	MATCH	AT5G25560	CHY-type/CTCHY-type/RING-type Zinc finger protein	1	0	1	0	0	0	0	0	0	1	0	0	0	0	0
77	AT5G27606	MATCH	AT5G27606	hypothetical protein;(source:Araport11)	1	1	0	0	0	0	0	0	1	0	0	0	0	0	0
78	AT5G27960	MATCH	AGL90	AGAMOUS-like 90	1	0	1	0	0	0	0	0	0	0	1	0	0	0	0
79	AT5G28237	MATCH	AT5G28237	Pyridoxal-5-phosphate-dependent enzyme family protein;(source:Araport11)	1	0	1	0	0	0	0	0	0	0	1	0	0	0	0
80	AT5G34905	MATCH	AT5G34905	Protein of unknown function (DUF784). ECA1 gametogenesis family protein (DUF784)	1	0	1	0	0	0	0	0	0	0	1	0	0	0	0
81	AT5G38378	MATCH	AT5G38378	Plant thionin family protein. Thionin-like gene involved in resistance against the beet cyst nematode (Heterodera schachtii).	1	0	1	0	0	0	0	0	0	0	1	0	0	0	0
82	AT5G39920	MATCH	AT5G39920	pre-mRNA cleavage complex II protein;(source:Araport11)	1	0	1	0	0	0	0	0	0	0	1	0	0	0	0
83	AT5G39930	MATCH	CLPS5	CLP1-similar protein 5. Encodes a protein with similarity to the CLP1 polyadenylation factor.	1	0	1	0	0	0	0	0	0	0	1	0	0	0	0
84	AT5G42895	MATCH	AT5G42895	ECA1 gametogenesis related family protein. Encodes a ECA1 gametogenesis related family protein	1	0	1	0	0	0	0	0	0	0	1	0	0	0	0
85	AT5G42930	MATCH	AT5G42930	alpha/beta-Hydrolases superfamily protein	1	1	0	0	0	0	0	0	1	0	0	0	0	0	0
86	AT5G42955	MATCH	AT5G42955	Protein of unknown function (DUF784). inhibitor/lipid-transfer protein/seed storage 2S albumin superfamily protein (DUF784);(source:Araport11)	1	0	1	0	0	0	0	0	0	0	1	0	0	0	0
87	AT5G46970	MATCH	AT5G46970	Plant invertase/pectin methylesterase inhibitor superfamily protein	1	0	1	0	0	0	0	0	0	0	1	0	0	0	0
88	AT5G47260	MATCH	AT5G47260	ATP binding;GTP binding;nucleotide binding;nucleoside-triphosphatases. Putative disease resistance protein;(source:Araport11)	1	1	0	0	0	0	0	0	1	0	0	0	0	0	0
89	AT5G51090	MATCH	AT5G51090	hypothetical protein;(source:Araport11)	1	0	1	0	0	0	0	0	0	0	1	0	0	0	0
90	AT5G52070	MATCH	AT5G52070	Agenet domain-containing protein	1	0	1	0	0	0	0	0	0	0	1	0	0	0	0
91	AT5G54460	MATCH	AT5G54460	wound-responsive protein-related	1	1	0	0	0	0	0	0	1	0	0	0	0	0	0
92	AT5G56070	MATCH	AT5G56070	hypothetical protein;(source:Araport11)	1	0	1	0	0	0	0	0	0	0	1	0	0	0	0
93	AT5G58040	MATCH	FIP1[V]	homolog of yeast FIP1 [V]	1	0	1	0	0	0	0	0	0	0	1	0	0	0	0
94	AT5G58370	MATCH	AT5G58370	P-loop containing nucleoside triphosphate hydrolases superfamily protein	1	1	0	0	0	0	0	1	0	0	0	0	0	0	0
	Genes represented in DMRs of rdr6
1	AT1G20400	MATCH	AT1G20400	Protein of unknown function (DUF1204)	1	0	1	0	0	0	0	0	0	0	0	0	0	0	1
2	AT1G21928	MATCH	AT1G21928	Plant thionin family protein	1	0	1	0	0	0	0	0	0	0	0	0	0	0	1
3	AT1G31960	MATCH	AT1G31960	hypothetical protein;(source:Araport11)	1	0	1	0	0	0	0	0	0	0	0	0	0	0	1
4	AT1G34390	MATCH	ARF22	auxin response factor 22	1	1	0	0	0	0	0	0	0	0	0	0	2	0	0
5	AT1G35375	MATCH	AT1G35375	hypothetical protein;(source:Araport11)	1	0	1	0	0	0	0	0	0	0	0	0	0	0	1
6	AT1G36180	MATCH	ACC2	acetyl-CoA carboxylase 2. acetyl-CoA carboxylase 2 (ACC2) The mRNA is cell-to-cell mobile.	1	0	1	0	0	0	0	0	0	0	0	0	0	0	1
7	AT1G45163	MATCH	AT1G45163	transmembrane protein;(source:Araport11)	1	0	1	0	0	0	0	0	0	0	0	0	0	1	0
8	AT1G47820	MATCH	AT1G47820	hypothetical protein;(source:Araport11)	1	0	1	0	0	0	0	0	0	0	0	0	0	1	0
9	AT1G48660	MATCH	AT1G48660	Auxin-responsive GH3 family protein	1	0	1	0	0	0	0	0	0	0	0	0	0	0	1
10	AT1G49260	MATCH	AT1G49260	mechanosensitive ion channel-like protein;(source:Araport11)	1	0	1	0	0	0	0	0	0	0	0	0	0	0	1
11	AT1G51172	MATCH	AT1G51172	hypothetical protein;(source:Araport11)	1	0	1	0	0	0	0	0	0	0	0	0	0	0	1
12	AT1G52940	MATCH	PAP5, ATPAP5	purple acid phosphatase 5	1	0	1	0	0	0	0	0	0	0	0	0	0	0	1
13	AT1G56080	MATCH	AT1G56080, NAIP3	NAI1 interacting protein	1	0	1	0	0	0	0	0	0	0	0	0	0	0	1
14	AT1G61320	MATCH	AT1G61320	FBD / Leucine Rich Repeat domains containing protein	1	0	1	0	0	0	0	0	0	0	0	0	0	0	1
15	AT1G63540	MATCH	AT1G63540	hydroxyproline-rich glycoprotein family protein	1	0	1	0	0	0	0	0	0	0	0	0	0	1	0
16	AT1G69940	MATCH	PPME1, ATPPME1	Pectin lyase-like superfamily protein	1	0	1	0	0	0	0	0	0	0	0	0	0	0	1
17	AT1G77990	MATCH	AST56	STAS domain / Sulfate transporter family	1	0	1	0	0	0	0	0	0	0	0	0	0	0	1
18	AT2G02550	MATCH	AT2G02550	PIN domain-like family protein	1	0	1	0	0	0	0	0	0	0	0	0	0	0	1
19	AT2G03250	MATCH	AT2G03250	EXS (ERD1/XPR1/SYG1) family protein	1	0	1	0	0	0	0	0	0	0	0	0	0	0	1
20	AT2G04622	MATCH	AT2G04622	transmembrane protein;(source:Araport11)	1	0	1	0	0	0	0	0	0	0	0	0	0	0	1
21	AT2G05914	MATCH	AT2G05914	Potential natural antisense gene	1	0	1	0	0	0	0	0	0	0	0	0	0	0	1
22	AT2G10440	MATCH	AT2G10440, MED15_2	mediator of RNA polymerase II transcription subunit;(source:Araport11)	1	0	1	0	0	0	0	0	0	0	0	0	0	0	1
23	AT2G13363	UNRESOLVED			1	0	1	0	0	0	0	0	0	0	0	0	0	0	1
24	AT2G15110	MATCH	AT2G15110	Protein of unknown function	1	0	1	0	0	0	0	0	0	0	0	0	0	0	1
25	AT2G15420	MATCH	AT2G15420	myosin heavy chain-related	1	0	1	0	0	0	0	0	0	0	0	0	0	0	1
26	AT2G16030	MATCH	AT2G16030	S-adenosyl-L-methionine-dependent methyltransferases superfamily protein	1	0	1	0	0	0	0	0	0	0	0	0	0	0	1
27	AT2G16676	MATCH	AT2G16676	Ta11-like non-LTR retrotransposon;(source:Araport11)	1	0	1	0	0	0	0	0	0	0	0	0	0	0	1
28	AT2G17510	MATCH	EMB2763, AtRRP44A	EMBRYO DEFECTIVE 2763. ribonuclease II family protein	1	0	1	0	0	0	0	0	0	0	0	0	0	1	0
29	AT2G18130	MATCH	PAP11, ATPAP11	purple acid phosphatase 11	1	0	1	0	0	0	0	0	0	0	0	0	0	0	1
30	AT2G20950	MATCH	AT2G20950	Arabidopsis phospholipase-like protein (PEARLI 4) family	1	0	1	0	0	0	0	0	0	0	0	0	0	0	1
31	AT2G21850	MATCH	AT2G21850	Cysteine/Histidine-rich C1 domain family protein	1	1	0	0	0	0	0	0	0	0	0	1	0	0	0
32	AT2G21920	MATCH	AT2G21920	F-box associated ubiquitination effector family protein	1	0	1	0	0	0	0	0	0	0	0	0	0	0	1
33	AT2G21940	MATCH	SK1, ATSK1	shikimate kinase 1	1	0	1	0	0	0	0	0	0	0	0	0	0	1	0
34	AT2G23470	MATCH	RUS4	ROOT UV-B SENSITIVE 4. Protein of unknown function	1	0	1	0	0	0	0	0	0	0	0	0	0	1	0
35	AT2G27400	MATCH	AT2G27400, TAS1A	TAS1A; other RNA. Trans-acting siRNA1a primary transcript (TAS1a). Regulated by miR173.	1	1	0	0	0	0	0	0	0	0	0	0	1	0	0
36	AT2G30615	MATCH	AT2G30615	F-box/LRR protein;(source:Araport11)	1	0	1	0	0	0	0	0	0	0	0	0	0	0	1
37	AT3G01345	MATCH	AT3G01345	Expressed protein	1	1	0	0	0	0	0	0	0	0	0	0	1	0	0
38	AT3G05410	MATCH	AT3G05410	Photosystem II reaction center PsbP family protein	1	0	1	0	0	0	0	0	0	0	0	0	0	0	1
39	AT3G05540	MATCH	AT3G05540, TCTP2	Methionine sulfoxide reductase (MSS4-like) family protein. RING/U-box superfamily protein;(source:Araport11)	1	0	1	0	0	0	0	0	0	0	0	0	0	0	1
40	AT3G05725	MATCH	AT3G05725	Protein of unknown function (DUF3511)	1	1	0	0	0	0	0	0	0	0	0	0	1	0	0
41	AT3G13225	MATCH	AT3G13225, FNBP4	WW domain-containing protein	1	0	1	0	0	0	0	0	0	0	0	0	0	1	0
42	AT3G16680	MATCH	AT3G16680	DNA binding;DNA-directed RNA polymerases	1	0	1	0	0	0	0	0	0	0	0	0	0	0	1
43	AT3G25130	MATCH	AT3G25130	acidic leucine-rich nuclear phosphoprotein 32 family B protein;(source:Araport11)	1	0	1	0	0	0	0	0	0	0	0	0	0	0	1
44	AT3G27329	MATCH	AT3G27329	Plant self-incompatibility protein S1 family	1	1	0	0	0	0	0	0	0	0	0	0	1	0	0
45	AT3G29570	MATCH	AT3G29570	hypothetical protein;(source:Araport11)	1	0	1	0	0	0	0	0	0	0	0	0	0	0	1
46	AT3G29765	MATCH	AT3G29765	General transcription factor 2-related zinc finger protein	1	0	1	0	0	0	0	0	0	0	0	0	0	0	1
47	AT3G31950	MATCH	AT3G31950	nucleic acid-binding/zinc ion-binding protein;(source:Araport11)	1	0	1	0	0	0	0	0	0	0	0	0	0	0	1
48	AT3G43148	MATCH	AT3G43148	myosin heavy chain-like protein;(source:Araport11)	1	0	1	0	0	0	0	0	0	0	0	0	0	0	1
49	AT3G43153	MATCH	AT3G43153	cAMP-dependent protein kinase inhibitor-related. Polyketide cyclase/dehydrase and lipid transport superfamily protein;(source:Araport11)	1	0	1	0	0	0	0	0	0	0	0	0	0	0	1
50	AT3G45525	MATCH	AT3G45525	RING/U-box protein with C6HC-type zinc finger protein;(source:Araport11)	1	0	1	0	0	0	0	0	0	0	0	0	0	0	1
51	AT3G45780	MATCH	PHOT1	phototropin 1	1	0	1	0	0	0	0	0	0	0	0	0	0	0	1
52	AT3G45910	MATCH	AT3G45910	Terpenoid cyclases/Protein prenyltransferases superfamily protein;(source:Araport11)	1	1	1	0	0	0	0	0	0	0	0	1	1	1	0
53	AT4G04223	MATCH	AT4G04223	other RNA	1	0	1	0	0	0	0	0	0	0	0	0	0	0	1
54	AT4G07740	MATCH	AT4G07740	Protein of unknown function (DUF3287)	1	0	1	0	0	0	0	0	0	0	0	0	0	0	1
55	AT4G10920	MATCH	KELP	transcriptional coactivator p15 (PC4) family protein (KELP). Transcriptional co-activator. Forms homodimers or heterodimers with the kiwi protein. Both proteins are involved in gene activation during pathogen defense and plant development.	1	0	1	0	0	0	0	0	0	0	0	0	0	1	0
56	AT4G13885	MATCH	AT4G13885	Polynucleotidyl transferase	1	0	1	0	0	0	0	0	0	0	0	0	0	0	1
57	AT4G17590	MATCH	AT4G17590	NOL1/NOP2/sun family protein;(source:Araport11)	1	1	0	0	0	0	0	0	0	0	0	0	1	0	0
58	AT4G22050	MATCH	AT4G22050	Eukaryotic aspartyl protease family protein	1	1	0	0	0	0	0	0	0	0	0	0	1	0	0
59	AT4G23080	MATCH	AT4G23080	Protein of Unknown Function (DUF239). transmembrane protein. disease resistance protein (TIR-NBS-LRR class) family;(source:Araport11)	1	0	1	0	0	0	0	0	0	0	0	0	0	1	0
60	AT4G27400	MATCH	AT4G27400	Late embryogenesis abundant (LEA) protein-related	1	0	1	0	0	0	0	0	0	0	0	0	0	1	0
61	AT4G30150	MATCH	AT4G30150	Urb2/Npa2 family protein;(source:Araport11)	1	0	1	0	0	0	0	0	0	0	0	0	0	0	1
62	AT5G01440	MATCH	AT5G01440	hypothetical protein;(source:Araport11)	1	1	0	0	0	0	0	0	0	0	0	0	1	0	0
63	AT5G14030	MATCH	AT5G14030	translocon-associated protein beta (TRAPB) family protein	1	0	1	0	0	0	0	0	0	0	0	0	0	0	1
64	AT5G15690	MATCH	AT5G15690	zinc ion binding	1	0	1	0	0	0	0	0	0	0	0	0	0	1	0
65	AT5G17165	MATCH	AT5G17165	hypothetical protein;(source:Araport11)	1	0	1	0	0	0	0	0	0	0	0	0	0	0	1
66	AT5G24960	MATCH	CYP71A14	cytochrome P450	1	1	0	0	0	0	0	0	0	0	0	0	1	0	0
67	AT5G28420	MATCH	AT5G28420	Pentatricopeptide repeat (PPR) superfamily protein	1	0	1	0	0	0	0	0	0	0	0	0	0	1	0
68	AT5G35920	MATCH	CYP79A4P	cytochrome P450	1	0	1	0	0	0	0	0	0	0	0	0	0	0	1
69	AT5G36228	MATCH	AT5G36228	nucleic acid binding;zinc ion binding	1	1	0	0	0	0	0	0	0	0	0	0	1	0	0
70	AT5G36870	MATCH	GSL09	glucan synthase-like 9	1	0	1	0	0	0	0	0	0	0	0	0	0	0	1
71	AT5G38590	MATCH	AT5G38590	F-box/RNI-like/FBD-like domains-containing protein	1	0	1	0	0	0	0	0	0	0	0	0	0	1	0
72	AT5G41530	MATCH	AT5G41530	transmembrane protein;(source:Araport11)	1	0	1	0	0	0	0	0	0	0	0	0	0	1	0
73	AT5G45573	MATCH	AT5G45573	hypothetical protein;(source:Araport11)	1	0	1	0	0	0	0	0	0	0	0	0	0	1	0
74	AT5G48860	MATCH	AT5G48860	hypothetical protein;(source:Araport11)	1	0	1	0	0	0	0	0	0	0	0	0	0	0	1
75	AT5G55565	MATCH	AT5G55565	Encodes a defensin-like (DEFL) family protein.	1	0	1	0	0	0	0	0	0	0	0	0	0	0	1
76	AT5G59810	MATCH	SBT5.4	Subtilase family protein	1	0	1	0	0	0	0	0	0	0	0	0	0	1	0

## Sheet: HypoDMRs_summ
Supplementary Table S7 | Genes represented in DMRs (Hypomethylated)
						Number of DMRs
						ago4		ago9		rdr6
	Gene	reason	symbol	Description	Mutants with Hypomethylated DMRs	Promoter	Gene body	Promoter	Gene body	Promoter	Gene body
Genes represented in DMRs of ago4, ago9 and rdr6
1	AT1G11785	MATCH	AT1G11785	transmembrane protein;(source:Araport11)	3	0	1	0	1	0	1
2	AT2G28400	MATCH		senescence regulator (Protein of unknown function, DUF584);(source:Araport11)	3	1	0	0	1	1	0
3	AT2G39160	MATCH	AT2G39160	F-box associated ubiquitination effector family protein;(source:Araport11)	3	0	1	0	1	0	1
4	AT3G17750	MATCH	AT3G17750, DYRKP-1	Protein kinase superfamily protein	3	1	0	1	0	1	0
5	AT3G28100	MATCH	UMAMIT45	Usually multiple acids move in and out Transporters 45. Nodulin MtN21 /EamA-like transporter family protein. nodulin MtN21-like transporter family protein The mRNA is cell-to-cell mobile.	3	0	1	0	1	0	1
6	AT3G46470	MATCH	AT3G46470	RNA-binding (RRM/RBD/RNP motifs) family protein	3	1	2	1	0	1	0
7	AT4G03380	MATCH	AT4G03380	hypothetical protein;(source:Araport11)	3	0	1	0	1	0	1
8	AT4G10210	MATCH	AT4G10210	Protein of Unknown Function (DUF239). transmembrane protein. Protein kinase superfamily protein;(source:Araport11)	3	0	1	0	1	0	1
9	AT4G18010	MATCH	5PTASE2, AT5PTASE2	INOSITOL(1,4,5)P3 5-PHOSPHATASE II, IP5PII, MYO-INOSITOL POLYPHOSPHATE 5-PHOSPHATASE 2	3	1	2	1	1	1	1
10	AT4G28397	MATCH	AT4G28397	non-specific lipid-transfer-like protein;(source:Araport11)	3	1	0	1	0	1	0
11	AT5G46295	MATCH	AT5G46295	transmembrane protein;(source:Araport11)	3	1	0	1	0	1	0
Genes represented in DMRs of ago4 and ago9
1	AT1G49190	MATCH	RR19, ARR19	response regulator 19	2	0	1	0	2	0	0
2	AT4G01240	MATCH	AT4G01240	S-adenosyl-L-methionine-dependent methyltransferases superfamily protein	2	0	2	0	1	0	0
3	AT5G51650	MATCH	AT5G51650	hypothetical protein;(source:Araport11)	2	0	2	0	1	0	0
4	AT1G52990	MATCH	AT1G52990	thioredoxin family protein	2	0	1	0	1	0	0
5	AT2G44175	MATCH	AT2G44175	Acyl-CoA N-acyltransferases (NAT) superfamily protein	2	0	1	1	0	0	0
6	AT1G31163	MATCH	AT1G31163	F-box associated ubiquitination effector family protein	2	0	1	0	1	0	0
7	AT1G50160	MATCH	AT1G50160	ribonuclease H superfamily polynucleotidyl transferase;(source:Araport11)	2	0	1	0	1	0	0
8	AT1G56610	MATCH	AT1G56610	Protein with RNI-like/FBD-like domains	2	0	1	0	1	0	0
9	AT3G03405	MATCH	AT3G03405	F-box associated ubiquitination effector family protein	2	0	1	0	1	0	0
10	AT3G19350	MATCH	MPC	maternally expressed pab C-terminal. Encodes a the C-terminal domain of poly(A) binding proteins. MPC is imprinted such that only the maternal allele is expressed in the endosperm. MPC is silenced by the action of MET1 and its expression is promoted by DEM.	2	0	1	0	1	0	0
11	AT4G39020	MATCH	AT4G39020	SH3 domain-containing protein	2	0	1	0	1	0	0
12	AT4G39280	MATCH	AT4G39280	phenylalanyl-tRNA synthetase. transmembrane protein;(source:Araport11)	2	0	1	0	1	0	0
13	AT3G09130	MATCH	AT3G09130	hypothetical protein;(source:Araport11)	2	1	0	1	0	0	0
Genes represented in DMRs of ago4 and rdr6
1	AT1G19510	MATCH	RL5, ATRL5	RAD-like 5	2	0	2	0	0	0	1
2	AT4G34690	MATCH	AT4G34690	transmembrane protein;(source:Araport11)	2	0	2	0	0	0	1
3	AT1G18130	MATCH	AT1G18130	Class II aaRS and biotin synthetases superfamily protein	2	0	1	0	0	0	1
4	AT4G22810	MATCH	AHL24	AT-HOOK MOTIF NUCLEAR LOCALIZED PROTEIN 24	2	0	1	0	0	0	1
5	AT1G67635	MATCH	AT1G67635	phosphatidylinositol 4-kinase gamma-like protein;(source:Araport11)	2	0	1	0	0	0	1
6	AT1G33950	MATCH	AT1G33950, IAN7	Avirulence induced gene (AIG1) family protein	2	0	1	0	0	0	1
7	AT1G44085	MATCH	AT1G44085	glycine-rich protein	2	0	1	0	0	0	1
8	AT1G53265	MATCH	AT1G53265	hypothetical protein;(source:Araport11)	2	0	1	0	0	0	1
9	AT1G62760	MATCH	AT1G62760, AtPMEI10	Plant invertase/pectin methylesterase inhibitor superfamily protein. Pectin methylesterase inhibitor that controls PME activity and pectin methylesterification during Botrytis infection.	2	0	1	0	0	0	1
10	AT2G24710	MATCH	GLR2.3	glutamate receptor 2.3	2	0	1	0	0	0	1
11	AT3G06435	MATCH	AT3G06435	Expressed protein	2	0	1	0	0	0	1
12	AT3G07810	MATCH	AT3G07810	RNA-binding (RRM/RBD/RNP motifs) family protein	2	0	1	0	0	0	1
13	AT3G28590	MATCH	AT3G28590	transmembrane protein;(source:Araport11)	2	0	1	0	0	0	1
14	AT4G22770	MATCH	AT4G22770, AHL2	AT hook motif DNA-binding family protein	2	0	1	0	0	0	1
15	AT5G08055	MATCH	AT5G08055	Defensin-like (DEFL) family protein	2	0	1	0	0	0	1
16	AT5G39640	MATCH	AT5G39640	Putative endonuclease or glycosyl hydrolase	2	0	1	0	0	0	1
17	AT5G54410	MATCH	AT5G54410	hypothetical protein;(source:Araport11)	2	0	1	0	0	1	1
18	AT5G62110	MATCH	AT5G62110	Homeodomain-like superfamily protein	2	0	1	0	0	0	1
19	AT1G22067	UNRESOLVED			2	1	0	0	0	0	1
20	AT2G22160	MATCH	AT2G22160	Cysteine proteinases superfamily protein	2	1	0	0	0	1	0
21	AT2G27229	MATCH	AT2G27229	Pentatricopeptide repeat (PPR) superfamily protein	2	1	0	0	0	1	0
22	AT3G28330	MATCH	AT3G28330	F-box family protein-related	2	1	0	0	0	1	0
23	AT3G50770	MATCH	CML41	calmodulin-like 41	2	1	0	0	0	1	0
Genes represented in DMRs of ago9 and rdr6
1	AT3G43260	MATCH	AT3G43260	deoxyhypusine protein;(source:Araport11)	2	0	0	0	1	0	1
2	AT5G44770	MATCH	AT5G44770	Cysteine/Histidine-rich C1 domain family protein	2	0	0	0	1	0	1
Genes represented in DMRs of ago4
1	AT4G36460	MATCH	AT4G36460	transmembrane protein;(source:Araport11)	1	1	1	0	0	0	0
2	AT1G10586	MATCH	AT1G10586	basic helix-loop-helix (bHLH) DNA-binding superfamily protein;(source:Araport11)	1	0	2	0	0	0	0
3	AT3G52700	MATCH	AT3G52700	hypothetical protein;(source:Araport11)	1	0	2	0	0	0	0
4	AT2G18480	MATCH	AT2G18480	Major facilitator superfamily protein	1	0	1	0	0	0	0
5	AT3G02610	MATCH	AT3G02610, AAD2	Plant stearoyl-acyl-carrier-protein desaturase family protein. Encodes one of two ∆9 palmitoyl-ACP desaturases responsible for the biosynthesis of ω-7 fatty acids in the maturing endosperm.	1	0	1	0	0	0	0
6	AT4G15440	MATCH	HPL1, CYP74B2	hydroperoxide lyase 1	1	0	1	0	0	0	0
7	AT5G17600	MATCH	AT5G17600, ATL52	RING/U-box superfamily protein	1	1	0	0	0	0	0
8	AT1G04425	MATCH	AT1G04425	other_RNA;(source:Araport11)	1	0	1	0	0	0	0
9	AT1G08240	MATCH	AT1G08240	pre-tRNA tRNA-Gly (anticodon: TCC);(source:Araport11	1	1	0	0	0	0	0
10	AT1G52040	MATCH	MBP1, ATMBP	myrosinase-binding protein 1	1	1	0	0	0	0	0
11	AT1G53480	MATCH	MRD1, ATMRD1	MTO 1 RESPONDING DOWN 1	1	0	1	0	0	0	0
12	AT1G53490	MATCH	HEI10	homolog of human HEI10 ( Enhancer of cell Invasion No.10). RING/U-box superfamily protein	1	1	0	0	0	0	0
13	AT1G66880	MATCH	AT1G66880	Protein kinase superfamily protein	1	0	1	0	0	0	0
14	AT2G18620	MATCH	AT2G18620, GGPPS2	Terpenoid synthases superfamily protein	1	1	0	0	0	0	0
15	AT2G40420	MATCH	AT2G40420	Transmembrane amino acid transporter family protein. Encodes a putative amino acid transporter.	1	1	0	0	0	0	0
16	AT3G18700	MATCH	AT3G18700	transmembrane protein;(source:Araport11)	1	0	1	0	0	0	0
17	AT5G24593	UNRESOLVED			1	1	0	0	0	0	0
18	AT3G61470	MATCH	LHCA2	photosystem I light harvesting complex gene 2. Encodes a component of the light harvesting antenna complex of photosystem I. The mRNA is cell-to-cell mobile.	1	0	1	0	0	0	0
19	AT1G14518	MATCH	AT1G14518	other RNA	1	0	1	0	0	0	0
20	AT1G19410	MATCH	AT1G19410	FBD / Leucine Rich Repeat domains containing protein	1	0	1	0	0	0	0
21	AT1G21835	MATCH	AT1G21835	Plant thionin family protein. Thionin-like gene involved in resistance against the beet cyst nematode (Heterodera schachtii).	1	0	1	0	0	0	0
22	AT1G77980	MATCH	AGL66	AGAMOUS-like 66. Encodes a member of the MIKC (MADS box	1	0	1	0	0	0	0
23	AT2G16970	MATCH	MEE15	maternal effect embryo arrest 15. Major facilitator superfamily protein. Major facilitator superfamily protein;(source:Araport11)	1	0	1	0	0	0	0
24	AT3G27040	MATCH	AT3G27040	Meprin and TRAF (MATH) homology domain-containing protein. MATH domain/coiled-coil protein;(source:Araport11)	1	0	1	0	0	0	0
25	AT3G44440	MATCH	AT3G44440	Pectin lyase-like superfamily protein;(source:Araport11)	1	0	1	0	0	0	0
26	AT4G11340	MATCH	AT4G11340	Disease resistance protein (TIR-NBS-LRR class) family	1	0	1	0	0	0	0
27	AT1G35540	MATCH	ARF14	auxin response factor 14	1	0	1	0	0	0	0
28	AT1G01115	UNRESOLVED			1	1	0	0	0	0	0
29	AT1G15670	MATCH	AT1G15670, KFB01	Galactose oxidase/kelch repeat superfamily protein	1	0	1	0	0	0	0
30	AT1G17270	MATCH	AT1G17270	O-fucosyltransferase family protein	1	1	0	0	0	0	0
31	AT1G21960	MATCH	AT1G21960	RING/U-box superfamily protein	1	1	0	0	0	0	0
32	AT1G24490	MATCH	ALB4	ALBINA 4. OxaA/YidC-like membrane insertion protein	1	1	0	0	0	0	0
33	AT1G43860	MATCH	AT1G43860	sequence-specific DNA binding transcription factors	1	1	0	0	0	0	0
34	AT1G47946	UNRESOLVED			1	0	1	0	0	0	0
35	AT1G48953	MATCH	AT1G48953	hypothetical protein;(source:Araport11)	1	0	1	0	0	0	0
36	AT1G53640	MATCH	AT1G53640	transmembrane protein;(source:Araport11)	1	0	1	0	0	0	0
37	AT1G55535	MATCH	AT1G55535	transmembrane protein;(source:Araport11)	1	1	0	0	0	0	0
38	AT1G56423	MATCH	AT1G56423	hypothetical protein;(source:Araport11)	1	1	0	0	0	0	0
39	AT1G59885	MATCH	AT1G59885	hypothetical protein;(source:Araport11)	1	0	1	0	0	0	0
40	AT1G63535	MATCH	AT1G63535	Defensin-like (DEFL) family protein	1	1	0	0	0	0	0
41	AT2G01900	MATCH	AT2G01900, T5PTASE9	INOSITOL POLYPHOSPHATE PHOSPHATIDYLINOSITOL 5-PHOSPHATASE9. DNAse I-like superfamily protein. Is expressed in roots and is involved in mediating salt tolerance through endocytosis. transmembrane protein;(source:Araport11)	1	0	1	0	0	0	0
42	AT2G04063	MATCH	AT2G04063, GPRP5	glycine-rich protein	1	0	1	0	0	0	0
43	AT2G05230	MATCH	AT2G05230	DNAJ heat shock N-terminal domain-containing protein	1	1	0	0	0	0	0
44	AT2G13540	MATCH	ABH1	ABA HYPERSENSITIVE 1. ARM repeat superfamily protein	1	0	1	0	0	0	0
45	AT2G17320	MATCH	AT2G17320	Uncharacterised conserved protein (UCP030210). pantothenate kinase;(source:Araport11)	1	1	0	0	0	0	0
46	AT2G19420	MATCH	AT2G19420	hypothetical protein;(source:Araport11). DNAse I-like superfamily protein;(source:Araport11)	1	0	1	0	0	0	0
47	AT2G21930	MATCH	AT2G21930	F-box associated ubiquitination effector family protein. A paternally expressed imprinted gene. glycine-rich protein;(source:Araport11)	1	0	1	0	0	0	0
48	AT2G22780	MATCH	PMDH1	peroxisomal NAD-malate dehydrogenase 1. Encodes an peroxisomal NAD-malate dehydrogenase that is involved in fatty acid beta-oxidation through providing NAD to the process of converting fatty acyl CoA to acetyl CoA.	1	1	0	0	0	0	0
49	AT2G25410	MATCH	AT2G25410, ATL22	RING/U-box superfamily protein	1	0	1	0	0	0	0
50	AT2G44550	MATCH	GH9B10	glycosyl hydrolase 9B10	1	0	1	0	0	0	0
51	AT2G47020	MATCH	AT2G47020	Peptide chain release factor 1	1	1	0	0	0	0	0
52	AT3G05685	MATCH	AT3G05685	Cystatin/monellin superfamily protein	1	1	0	0	0	0	0
53	AT3G05770	MATCH	AT3G05770	hypothetical protein;(source:Araport11)	1	1	0	0	0	0	0
54	AT3G10940	MATCH	LSF2	LIKE SEX4 2. Dual specificity protein phosphatase (DsPTP1) family protein	1	1	0	0	0	0	0
55	AT3G17190	MATCH	AT3G17190	hypothetical protein;(source:Araport11)	1	0	1	0	0	0	0
56	AT3G17400	MATCH	AT3G17400	F-box family protein	1	0	1	0	0	0	0
57	AT3G19410	MATCH	AT3G19410	F-box and associated interaction domains-containing protein	1	1	0	0	0	0	0
58	AT3G24465	MATCH	AT3G24465	Plant thionin family protein	1	0	1	0	0	0	0
59	AT3G26450	MATCH	AT3G26450	Polyketide cyclase/dehydrase and lipid transport superfamily protein	1	0	1	0	0	0	0
60	AT3G27400	MATCH	AT3G27400, PLL18	Pectin lyase-like superfamily protein. Involved in response to nematodes.	1	0	1	0	0	0	0
61	AT3G27968	UNRESOLVED		F-box family protein;(source:Araport11)	1	1	0	0	0	0	0
62	AT3G29190	MATCH	AT3G29190	Terpenoid cyclases/Protein prenyltransferases superfamily protein	1	0	1	0	0	0	0
63	AT3G44783	UNRESOLVED			1	1	0	0	0	0	0
64	AT3G44935	MATCH	AT3G44935	hypothetical protein;(source:Araport11)	1	0	1	0	0	0	0
65	AT3G51870	MATCH	AT3G51870	Mitochondrial substrate carrier family protein	1	1	0	0	0	0	0
66	AT3G52640	MATCH	AT3G52640, NCT	Zn-dependent exopeptidases superfamily protein. Encodes a gamma-secretase subunit. Associates with other subunits in intracellular membrane compartments.	1	1	0	0	0	0	0
67	AT3G53305	MATCH	CYP71B32	cytochrome P450	1	0	1	0	0	0	0
68	AT3G54590	MATCH	HRGP1	hydroxyproline-rich glycoprotein	1	0	1	0	0	0	0
69	AT4G00750	MATCH	AT4G00750	S-adenosyl-L-methionine-dependent methyltransferases superfamily protein	1	1	0	0	0	0	0
70	AT4G03580	MATCH	AT4G03580	hypothetical protein;(source:Araport11)	1	0	1	0	0	0	0
71	AT4G04632	MATCH	AT4G04632	Protein kinase superfamily protein	1	0	1	0	0	0	0
72	AT4G12330	MATCH	CYP706A7	cytochrome P450	1	0	1	0	0	0	0
73	AT4G14965	MATCH	MAPR4	membrane-associated progesterone binding protein 4	1	1	0	0	0	0	0
74	AT4G16460	MATCH	AT4G16460	zinc finger CCCH domain protein;(source:Araport11)	1	1	0	0	0	0	0
75	AT4G19530	MATCH	AT4G19530	disease resistance protein (TIR-NBS-LRR class) family. Encodes a TIR-NB-LRR resistance protein. Transient expression in tobacco induces cell death.	1	0	1	0	0	0	0
76	AT4G21030	MATCH	ATDOF4.2	Dof-type zinc finger domain-containing protein	1	0	1	0	0	0	0
77	AT4G36925	MATCH	AT4G36925	transmembrane protein;(source:Araport11)	1	0	1	0	0	0	0
78	AT4G39960	MATCH	AT4G39960, DJA5	Molecular chaperone Hsp40/DnaJ family protein	1	1	0	0	0	0	0
79	AT5G08315	MATCH	AT5G08315	Defensin-like (DEFL) family protein	1	0	1	0	0	0	0
80	AT5G13980	MATCH	AT5G13980	Glycosyl hydrolase family 38 protein. Defensin-like (DEFL) family protein;(source:Araport11)	1	1	0	0	0	0	0
81	AT5G24900	MATCH	CYP714A2	cytochrome P450	1	0	1	0	0	0	0
82	AT5G24990	MATCH	AT5G24990	Protein of unknown function (DUF1336). enhanced disease resistance-like protein (DUF1336);(source:Araport11). enhanced disease resistance-like protein (DUF1336);(source:Araport11)	1	0	1	0	0	0	0
83	AT5G35680	MATCH	AT5G35680	Nucleic acid-binding	1	1	0	0	0	0	0
84	AT5G37680	MATCH	ARLA1A	ADP-ribosylation factor-like A1A	1	1	0	0	0	0	0
85	AT5G39690	MATCH	NAC093	NAC domain containing protein 93	1	0	1	0	0	0	0
86	AT5G39865	MATCH	AT5G39865	Glutaredoxin family protein	1	1	0	0	0	0	0
87	AT5G45530	MATCH	AT5G45530	Protein of unknown function (DUF594). transmembrane protein	1	0	1	0	0	0	0
88	AT5G51760	MATCH	AHG1	ABA-hypersensitive germination 1. Protein phosphatase 2C family protein	1	0	1	0	0	0	0
89	AT5G55250	MATCH	IAMT1	IAA carboxylmethyltransferase 1	1	0	1	0	0	0	0
Genes represented in DMRs of ago9
1	AT4G03830	MATCH	AT4G03830	Protein of unknown function	1	0	0	0	1	0	0
2	AT1G19090	MATCH	RKF2, CRK1	receptor-like serine/threonine kinase 2	1	0	0	0	1	0	0
3	AT1G46696	MATCH	AT1G46696	Protein of unknown function. basic helix-loop-helix (bHLH) DNA-binding superfamily protein	1	0	0	0	1	0	0
4	AT2G29920	MATCH	AT2G29920	hypothetical protein;(source:Araport11)	1	0	0	0	1	0	0
5	AT4G24300	MATCH	AT4G24300	Peptidase C50	1	0	0	0	1	0	0
6	AT1G28304	UNRESOLVED			1	0	0	0	1	0	0
7	AT1G32270	MATCH	ATSYP24	syntaxin	1	0	0	0	1	0	0
8	AT1G33070	MATCH	AT1G33070	MADS-box family protein	1	0	0	0	1	0	0
9	AT1G56510	MATCH	WRR4, ADR2	WHITE RUST RESISTANCE 4. Disease resistance protein (TIR-NBS-LRR class)	1	0	0	0	1	0	0
10	AT1G62770	MATCH	AT1G62770, PMEI9	Plant invertase/pectin methylesterase inhibitor superfamily protein. PMEI9 pectin methyleseterase inhibitor. Expressed in many plant tissues.	1	0	0	1	0	0	0
11	AT1G65450	MATCH	GLC	GLAUCE. HXXXD-type acyl-transferase family protein. Contains dual transcription units and alternative splicing that could rescue the sterility defect of glc mutants. Shares homology to BAHD (for BEAT	1	0	0	0	1	0	0
12	AT1G67875	UNRESOLVED		hypothetical protein;(source:Araport11)	1	0	0	0	1	0	0
13	AT2G01830	MATCH	WOL, AHK4	WOODEN LEG. CHASE domain containing histidine kinase protein	1	0	0	0	1	0	0
14	AT4G02910	MATCH	AT4G02910	hypothetical protein;(source:Araport11)	1	0	0	0	1	0	0
15	AT4G13495	MATCH	AT4G13495	other RNA	1	0	0	0	1	0	0
16	AT4G21520	MATCH	AT4G21520, WRAP53	Transducin/WD40 repeat-like superfamily protein	1	0	0	0	1	0	0
17	AT5G15360	MATCH	AT5G15360	transmembrane protein;(source:Araport11)	1	0	0	0	1	0	0
18	AT5G23660	MATCH	SWEET12	homolog of Medicago truncatula MTN3	1	0	0	0	1	0	0
19	AT5G25000	MATCH	AT5G25000	hypothetical protein;(source:Araport11)	1	0	0	1	0	0	0
20	AT5G27606	MATCH	AT5G27606	hypothetical protein;(source:Araport11)	1	0	0	0	1	0	0
21	AT5G42930	MATCH	AT5G42930	alpha/beta-Hydrolases superfamily protein	1	0	0	0	1	0	0
22	AT5G47260	MATCH	AT5G47260	ATP binding;GTP binding;nucleotide binding;nucleoside-triphosphatases. Putative disease resistance protein;(source:Araport11)	1	0	0	0	1	0	0
23	AT5G54460	MATCH	AT5G54460	wound-responsive protein-related	1	0	0	0	1	0	0
24	AT5G58370	MATCH	AT5G58370	P-loop containing nucleoside triphosphate hydrolases superfamily protein	1	0	0	1	0	0	0
Genes represented in DMRs of rdr6
1	AT1G34410	MATCH	ARF21	auxin response factor 21	1	0	0	0	0	0	1
2	AT1G64340	MATCH	AT1G64340	Serine/Threonine-kinase;(source:Araport11)	1	0	0	0	0	0	1
3	AT3G22050	MATCH	AT3G22050	Domain of unknown function (DUF26). cysteine-rich repeat secretory protein	1	0	0	0	0	0	1
4	AT4G27930	UNRESOLVED			1	0	0	0	0	0	1
5	AT1G34390	MATCH	ARF22	auxin response factor 22	1	0	0	0	0	0	2
6	AT2G21850	MATCH	AT2G21850	Cysteine/Histidine-rich C1 domain family protein	1	0	0	0	0	1	0
7	AT2G27400	MATCH	AT2G27400, TAS1A	TAS1A; other RNA. Trans-acting siRNA1a primary transcript (TAS1a). Regulated by miR173.	1	0	0	0	0	0	1
8	AT3G01345	MATCH	AT3G01345	Expressed protein	1	0	0	0	0	0	1
9	AT3G05725	MATCH	AT3G05725	Protein of unknown function (DUF3511)	1	0	0	0	0	0	1
10	AT3G27329	MATCH	AT3G27329	Plant self-incompatibility protein S1 family	1	0	0	0	0	0	1
11	AT3G45910	MATCH	AT3G45910	Terpenoid cyclases/Protein prenyltransferases superfamily protein;(source:Araport11)	1	0	0	0	0	1	1
12	AT4G17590	MATCH	AT4G17590	NOL1/NOP2/sun family protein;(source:Araport11)	1	0	0	0	0	0	1
13	AT4G22050	MATCH	AT4G22050	Eukaryotic aspartyl protease family protein	1	0	0	0	0	0	1
14	AT5G01440	MATCH	AT5G01440	hypothetical protein;(source:Araport11)	1	0	0	0	0	0	1
15	AT5G24960	MATCH	CYP71A14	cytochrome P450	1	0	0	0	0	0	1
16	AT5G36228	MATCH	AT5G36228	nucleic acid binding;zinc ion binding	1	0	0	0	0	0	1

## Sheet: HyperDMRs_summ
Supplementary Table S7 | Genes represented in DMRs (Hypermethylated)
						Number of DMRs
						ago4		ago9		rdr6
	Gene	reason	symbol	Description	Mutants with Hypermethylated DMRs	Promoter	Gene body	Promoter	Gene body	Promoter	Gene body
Genes represented in DMRs of ago4, ago9 and rdr6
1	AT3G23650	MATCH	AT3G23650	protein kinase-related	3	1	0	0	2	0	1
Genes represented in DMRs of ago4 and ago9
1	AT3G21170	MATCH	AT3G21170	F-box/associated interaction domain protein;(source:Araport11)	2	0	1	0	2	0	0
2	AT3G22142	MATCH	AT3G22142	Bifunctional inhibitor/lipid-transfer protein/seed storage 2S albumin superfamily protein. Encodes a Protease inhibitor/seed storage/LTP family protein	2	0	2	0	1	0	0
3	AT1G34410	MATCH	ARF21	auxin response factor 21	2	0	1	0	1	0	0
4	AT1G35240	MATCH	ARF20	auxin response factor 20	2	0	1	0	1	0	0
5	AT1G71870	MATCH	AT1G71870, BIGE1A, MATE45	MULTIDRUG AND TOXIC COMPOUND EXTRUSION 45. MATE efflux family protein	2	0	1	0	1	0	0
6	AT2G16620	MATCH	AT2G16620	Protein kinase superfamily protein	2	1	0	0	1	0	0
7	AT3G54730	MATCH	AT3G54730	transcription repressor;(source:Araport11)	2	0	1	0	1	0	0
8	AT4G04957	MATCH	AT4G04957	Domain of unknown function (DUF1985). RRM in demeter (DUF1985);(source:Araport11)	2	0	1	0	1	0	0
Genes represented in DMRs of ago4 and rdr6
1	AT3G61470	MATCH	LHCA2	photosystem I light harvesting complex gene 2. Encodes a component of the light harvesting antenna complex of photosystem I. The mRNA is cell-to-cell mobile.	2	0	2	0	0	0	1
2	AT4G03830	MATCH	AT4G03830	Protein of unknown function	2	0	1	0	0	0	1
3	AT5G06640	MATCH	EXT10	extensin 10. Proline-rich extensin-like family protein	2	0	1	0	0	0	2
4	AT5G39770	MATCH	AT5G39770	Restriction endonuclease	2	0	1	0	0	0	1
Genes represented in DMRs of ago9 and rdr6
1	AT4G10210	MATCH	AT4G10210	Protein of Unknown Function (DUF239). transmembrane protein. Protein kinase superfamily protein;(source:Araport11)	2	0	0	0	1	0	1
2	AT2G18480	MATCH	AT2G18480	Major facilitator superfamily protein	2	0	0	0	1	0	1
3	AT3G02610	MATCH	AT3G02610, AAD2	Plant stearoyl-acyl-carrier-protein desaturase family protein. Encodes one of two ∆9 palmitoyl-ACP desaturases responsible for the biosynthesis of ω-7 fatty acids in the maturing endosperm.	2	0	0	0	1	0	1
4	AT4G15440	MATCH	HPL1, CYP74B2	hydroperoxide lyase 1	2	0	0	0	1	0	1
5	AT5G17600	MATCH	AT5G17600, ATL52	RING/U-box superfamily protein	2	0	0	1	0	1	0
6	AT1G20860	MATCH	PHT1;8	phosphate transporter 1;8	2	0	0	0	2	0	1
7	AT1G54775	MATCH	AT1G54775	Plant thionin family protein	2	0	0	0	1	0	1
8	AT1G58602	MATCH	AT1G58602, RPP7	LRR and NB-ARC domains-containing disease resistance protein	2	0	0	0	1	0	1
9	AT1G78740	MATCH	AT1G78740	RNI-like superfamily protein	2	0	0	1	0	1	0
10	AT2G21550	MATCH	AT2G21550, DHFR-TS3	Bifunctional dihydrofolate reductase/thymidylate synthase	2	0	0	0	1	0	1
11	AT2G29920	MATCH	AT2G29920	hypothetical protein;(source:Araport11)	2	0	0	0	1	0	1
12	AT3G20950	MATCH	CYP705A32	cytochrome P450	2	0	0	1	0	0	1
13	AT3G29033	MATCH	AT3G29033	glycine-rich protein	2	0	0	0	1	0	1
14	AT3G43260	MATCH	AT3G43260	deoxyhypusine protein;(source:Araport11)	2	0	0	0	1	0	1
15	AT4G27930	UNRESOLVED			2	0	0	0	1	0	1
16	AT5G18636	MATCH	AT5G18636	Ta11-like non-LTR retrotransposon;(source:Araport11)	2	0	0	0	1	0	1
17	AT5G24210	MATCH	AT5G24210	alpha/beta-Hydrolases superfamily protein	2	0	0	0	1	0	1
Genes represented in DMRs of ago4
1	AT1G27570	MATCH	AT1G27570	phosphatidylinositol 3- and 4-kinase family protein	1	0	2	0	0	0	0
2	AT1G19090	MATCH	RKF2, CRK1	receptor-like serine/threonine kinase 2	1	0	1	0	0	0	0
3	AT1G67635	MATCH	AT1G67635	phosphatidylinositol 4-kinase gamma-like protein;(source:Araport11)	1	1	0	0	0	0	0
4	AT1G64340	MATCH	AT1G64340	Serine/Threonine-kinase;(source:Araport11)	1	0	1	0	0	0	0
5	AT1G35540	MATCH	ARF14	auxin response factor 14	1	0	1	0	0	0	0
6	AT1G08190	MATCH	VPS41, ATVAM2	vacuolar protein sorting 41	1	0	1	0	0	0	0
7	AT1G23720	MATCH	AT1G23720, EXT15	Proline-rich extensin-like family protein	1	0	1	0	0	0	0
8	AT1G29000	MATCH	AT1G29000, AtHMP06	Heavy metal transport/detoxification superfamily protein	1	0	1	0	0	0	0
9	AT1G34418	MATCH	AT1G34418, Sorf15	Has been identified as a translated small open reading frame by ribosome profiling.	1	0	1	0	0	0	0
10	AT1G48730	MATCH	AT1G48730	hypothetical protein;(source:Araport11)	1	0	1	0	0	0	0
11	AT2G19850	MATCH	AT2G19850	transcription repressor;(source:Araport11)	1	0	1	0	0	0	0
12	AT2G22100	MATCH	AT2G22100	RNA-binding (RRM/RBD/RNP motifs) family protein	1	0	1	0	0	0	0
13	AT2G22110	MATCH	AT2G22110	pre-tRNA tRNA-Val (anticodon: CAC);(source:Araport11	1	1	0	0	0	0	0
14	AT2G33006	UNRESOLVED		hypothetical protein;(source:Araport11)	1	0	1	0	0	0	0
15	AT2G37620	MATCH	ACT1, AAc1	actin 1	1	0	1	0	0	0	0
16	AT2G39320	MATCH	AT2G39320	Cysteine proteinases superfamily protein	1	0	1	0	0	0	0
17	AT2G41590	MATCH	AT2G41590	Ta11-like non-LTR retrotransposon;(source:Araport11)	1	0	1	0	0	0	0
18	AT3G06360	MATCH	AGP27	arabinogalactan protein 27	1	0	1	0	0	0	0
19	AT3G15140	MATCH	AT3G15140	Polynucleotidyl transferase	1	0	1	0	0	0	0
20	AT3G28540	MATCH	AT3G28540	P-loop containing nucleoside triphosphate hydrolases superfamily protein	1	0	1	0	0	0	0
21	AT3G42060	MATCH	AT3G42060	myosin heavy chain-related. Plant thionin family protein;(source:Araport11)	1	1	0	0	0	0	0
22	AT4G08370	MATCH	AT4G08370, EXT20	Proline-rich extensin-like family protein	1	0	1	0	0	0	0
23	AT4G13420	MATCH	HAK5	high affinity K+ transporter 5	1	0	1	0	0	0	0
24	AT4G27470	MATCH	RMA3	RING membrane-anchor 3	1	0	1	0	0	0	0
25	AT4G29200	MATCH	AT4G29200, DEG3	Beta-galactosidase related protein. Over-expressed by salt stress.	1	0	1	0	0	0	0
26	AT4G30740	MATCH	AT4G30740	QWRF motif protein;(source:Araport11)	1	0	1	0	0	0	0
27	AT4G31550	MATCH	WRKY11	WRKY DNA-binding protein 11	1	1	0	0	0	0	0
28	AT4G35750	MATCH	AT4G35750	SEC14 cytosolic factor family protein / phosphoglyceride transfer family protein	1	0	1	0	0	0	0
29	AT5G03710	MATCH	AT5G03710	replication factor C large subunit;(source:Araport11)	1	0	1	0	0	0	0
30	AT5G07570	MATCH	AT5G07570	glycine/proline-rich protein	1	0	1	0	0	0	0
31	AT5G16110	MATCH	AT5G16110	hypothetical protein;(source:Araport11)	1	0	1	0	0	0	0
32	AT5G16520	MATCH	AT5G16520	transmembrane protein;(source:Araport11)	1	0	1	0	0	0	0
33	AT5G17690	MATCH	TFL2, AtLHP1	TERMINAL FLOWER 2. like heterochromatin protein (LHP1)	1	0	1	0	0	0	0
34	AT5G24610	MATCH	AT5G24610	cyclic AMP-responsive element-binding protein;(source:Araport11)	1	0	1	0	0	0	0
35	AT5G25590	MATCH	AT5G25590	Protein of unknown function (DUF630 and DUF632). DNA ligase (DUF630 and DUF632);(source:Araport11)	1	0	1	0	0	0	0
36	AT5G26580	MATCH	AGL34	AGAMOUS-like-34. Type I member of MADs box domain transcription factor family. This class lacks the K-domain required for dimerization that is characteristic of class II MADS box proteins.	1	0	1	0	0	0	0
37	AT5G28630	MATCH	AT5G28630	glycine-rich protein	1	0	1	0	0	0	0
38	AT5G44870	MATCH	LAZ5	LAZARUS 5. Disease resistance protein (TIR-NBS-LRR class) family	1	0	1	0	0	0	0
39	AT5G53800	MATCH	AT5G53800	nucleic acid-binding protein;(source:Araport11)	1	0	1	0	0	0	0
40	AT5G58130	MATCH	ROS3	REPRESSOR OF SILENCING 3. RNA-binding (RRM/RBD/RNP motifs) family protein	1	0	1	0	0	0	0
41	AT5G66030	MATCH	ATGRIP	Golgi-localized GRIP domain-containing protein	1	0	1	0	0	0	0
Genes represented in DMRs of ago9
1	AT3G18700	MATCH	AT3G18700	transmembrane protein;(source:Araport11)	1	0	0	0	2	0	0
2	AT2G34100	MATCH	AT2G34100	nonsense-mediated mRNA decay-like protein;(source:Araport11)	1	0	0	0	2	0	0
3	AT5G22860	MATCH	AT5G22860	Serine carboxypeptidase S28 family protein	1	0	0	0	2	0	0
4	AT2G39160	MATCH	AT2G39160	F-box associated ubiquitination effector family protein;(source:Araport11)	1	0	0	0	1	0	0
5	AT3G28100	MATCH	UMAMIT45	Usually multiple acids move in and out Transporters 45. Nodulin MtN21 /EamA-like transporter family protein. nodulin MtN21-like transporter family protein The mRNA is cell-to-cell mobile.	1	0	0	0	1	0	0
6	AT1G18130	MATCH	AT1G18130	Class II aaRS and biotin synthetases superfamily protein	1	0	0	0	1	0	0
7	AT4G22810	MATCH	AHL24	AT-HOOK MOTIF NUCLEAR LOCALIZED PROTEIN 24	1	0	0	0	1	0	0
8	AT1G04425	MATCH	AT1G04425	other_RNA;(source:Araport11)	1	0	0	0	1	0	0
9	AT1G08240	MATCH	AT1G08240	pre-tRNA tRNA-Gly (anticodon: TCC);(source:Araport11	1	0	0	1	0	0	0
10	AT1G52040	MATCH	MBP1, ATMBP	myrosinase-binding protein 1	1	0	0	1	0	0	0
11	AT1G53480	MATCH	MRD1, ATMRD1	MTO 1 RESPONDING DOWN 1	1	0	0	0	1	0	0
12	AT1G53490	MATCH	HEI10	homolog of human HEI10 ( Enhancer of cell Invasion No.10). RING/U-box superfamily protein	1	0	0	1	0	0	0
13	AT1G66880	MATCH	AT1G66880	Protein kinase superfamily protein	1	0	0	0	1	0	0
14	AT2G18620	MATCH	AT2G18620, GGPPS2	Terpenoid synthases superfamily protein	1	0	0	1	0	0	0
15	AT2G40420	MATCH	AT2G40420	Transmembrane amino acid transporter family protein. Encodes a putative amino acid transporter.	1	0	0	1	0	0	0
16	AT5G24593	UNRESOLVED			1	0	0	0	1	0	0
17	AT3G22050	MATCH	AT3G22050	Domain of unknown function (DUF26). cysteine-rich repeat secretory protein	1	0	0	0	1	0	0
18	AT1G01073	UNRESOLVED			1	0	0	0	1	0	0
19	AT1G11590	MATCH	PME19	Plant invertase/pectin methylesterase inhibitor superfamily;(source:Araport11)	1	0	0	0	1	0	0
20	AT1G20880	MATCH	AT1G20880	RNA-binding (RRM/RBD/RNP motifs) family protein	1	0	0	0	1	0	0
21	AT1G21925	MATCH	AT1G21925	Plant thionin family protein	1	0	0	0	1	0	0
22	AT1G31630	MATCH	AGL86	AGAMOUS-like 86	1	0	0	0	1	0	0
23	AT1G31710	MATCH	AT1G31710	Copper amine oxidase family protein	1	0	0	0	1	0	0
24	AT1G32010	MATCH	AT1G32010	myosin heavy chain-related	1	0	0	0	1	0	0
25	AT1G32337	MATCH	AT1G32337	hypothetical protein;(source:Araport11)	1	0	0	0	1	0	0
26	AT1G35150	MATCH	AT1G35150	General transcription factor 2-related zinc finger protein	1	0	0	0	1	0	0
27	AT1G35520	MATCH	ARF15	auxin response factor 15	1	0	0	0	1	0	0
28	AT1G52950	MATCH	AT1G52950	Nucleic acid-binding	1	0	0	0	1	0	0
29	AT1G54040	MATCH	ESP	epithiospecifier protein	1	0	0	0	1	0	0
30	AT1G57775	MATCH	AT1G57775	Protein of unknown function (DUF784). Encodes a ECA1 gametogenesis related family protein	1	0	0	0	1	0	0
31	AT1G62540	MATCH	FMO GS-OX2	flavin-monooxygenase glucosinolate S-oxygenase 2. belongs to the flavin-monooxygenase (FMO) family	1	0	0	0	1	0	0
32	AT1G63410	MATCH	AT1G63410	Protein of unknown function (DUF567). LURP-one-like protein (DUF567);(source:Araport11)	1	0	0	0	1	0	0
33	AT1G63870	MATCH	AT1G63870	Disease resistance protein (TIR-NBS-LRR class) family	1	0	0	0	1	0	0
34	AT1G70080	MATCH	AT1G70080, TPS6	Terpenoid cyclases/Protein prenyltransferases superfamily protein. Terpene synthase. Expressed in roots and has low enzyme activity in vitro. Products include dolabellane type diterpenes.	1	0	0	0	1	0	0
35	AT2G02880	MATCH	AT2G02880	mucin-related	1	0	0	1	0	0	0
36	AT2G03330	MATCH	AT2G03330	transmembrane protein;(source:Araport11)	1	0	0	0	1	0	0
37	AT2G03932	MATCH	AT2G03932	Defensin-like (DEFL) family protein	1	0	0	0	1	0	0
38	AT2G10921	MATCH	AT2G10921	other RNA. Natural antisense transcript overlaps with AT2G10920;(source:Araport11)	1	0	0	0	1	0	0
39	AT2G13820	MATCH	XYP2	xylogen protein 2. Bifunctional inhibitor/lipid-transfer protein/seed storage 2S albumin superfamily protein	1	0	0	0	1	0	0
40	AT2G16040	MATCH	AT2G16040	hAT dimerisation domain-containing protein / transposase-related	1	0	0	0	1	0	0
41	AT2G21990	MATCH	AT2G21990	Protein of unknown function	1	0	0	0	1	0	0
42	AT2G22440	MATCH	AT2G22440	non-LTR retroelement reverse transcriptase;(source:Araport11)	1	0	0	1	0	0	0
43	AT2G22668	MATCH	MIR405A	microRNA405A. MIR405A; miRNA. Encodes a microRNA precursor Mature sequence:ATGAGTTGGGTCTAACCCATAACT	1	0	0	0	1	0	0
44	AT2G24625	MATCH	AT2G24625	Defensin-like (DEFL) family protein	1	0	0	0	1	0	0
45	AT2G34110	MATCH	AT2G34110	hypothetical protein;(source:Araport11)	1	0	0	0	1	0	0
46	AT2G34290	MATCH	AT2G34290	Protein kinase superfamily protein	1	0	0	0	1	0	0
47	AT2G34790	MATCH	MEE23, AtBBE-like 15	MATERNAL EFFECT EMBRYO ARREST 23. FAD-binding Berberine family protein	1	0	0	0	1	0	0
48	AT2G44570	MATCH	GH9B12	glycosyl hydrolase 9B12	1	0	0	0	1	0	0
49	AT3G06260	MATCH	GATL4	galacturonosyltransferase-like 4	1	0	0	0	1	0	0
50	AT3G12620	MATCH	AT3G12620, PP2C.D3	Protein phosphatase 2C family protein	1	0	0	0	1	0	0
51	AT3G13400	MATCH	sks13	SKU5 similar 13	1	0	0	0	1	0	0
52	AT3G19950	MATCH	AT3G19950, BTL08	RING/U-box superfamily protein	1	0	0	1	0	0	0
53	AT3G23685	MATCH	AT3G23685	F-box associated ubiquitination effector family protein	1	0	0	0	1	0	0
54	AT3G27331	MATCH	AT3G27331	Plant self-incompatibility protein S1 family	1	0	0	0	1	0	0
55	AT3G43490	MATCH	AT3G43490	Zinc knuckle (CCHC-type) family protein	1	0	0	1	0	0	0
56	AT3G45670	MATCH	AT3G45670	Protein kinase superfamily protein	1	0	0	0	1	0	0
57	AT3G46160	MATCH	AT3G46160	Protein kinase superfamily protein	1	0	0	0	1	0	0
58	AT3G47300	MATCH	SELT	SELT-like protein precursor	1	0	0	1	0	0	0
59	AT3G48720	MATCH	DCF	DEFICIENT IN CUTIN FERULATE. HXXXD-type acyl-transferase family protein. Encodes a hydroxycinnamoyl-CoA: v-hydroxy fatty acid transferase involved in cutin synthesis. Mutants are almost devoid of ferulic acid.	1	0	0	0	1	0	0
60	AT3G62230	MATCH	DAF1	DUO1-activated F-box 1. F-box family protein	1	0	0	0	1	0	0
61	AT4G07825	MATCH	AT4G07825	transmembrane protein;(source:Araport11)	1	0	0	1	0	0	0
62	AT4G08590	MATCH	ORTHL, ORL1	ORTHRUS-like	1	0	0	0	1	0	0
63	AT4G08895	MATCH	AT4G08895	inorganic phosphate transporter family protein	1	0	0	1	0	0	0
64	AT4G08990	MATCH	AT4G08990	DNA (cytosine-5-)-methyltransferase family protein	1	0	0	0	1	0	0
65	AT4G09660	MATCH	AT4G09660	zinc finger MYM-type-like protein;(source:Araport11)	1	0	0	0	1	0	0
66	AT4G09820	MATCH	TT8	TRANSPARENT TESTA 8. basic helix-loop-helix (bHLH) DNA-binding superfamily protein	1	0	0	0	1	0	0
67	AT4G10603	MATCH	AT4G10603	S locus-related glycoprotein 1 (SLR1) binding pollen coat protein family. Encodes a defensin-like (DEFL) family protein. S locus-related glycoprotein 1 (SLR1) binding pollen coat protein family;(source:Araport11)	1	0	0	0	1	0	0
68	AT4G11700	MATCH	AT4G11700	Protein of unknown function (DUF626)	1	0	0	1	0	0	0
69	AT4G22420	UNRESOLVED			1	0	0	1	0	0	0
70	AT4G28570	MATCH	AT4G28570	Long-chain fatty alcohol dehydrogenase family protein	1	0	0	0	1	0	0
71	AT4G39610	MATCH	AT4G39610	Protein of unknown function	1	0	0	0	1	0	0
72	AT4G40100	MATCH	PRSL1	PRS2-like protein 1. GRAM domain family protein. Encodes PRSL1 (PP1 regulatory subunit2-like protein1). Functions as a regulatory subunit of PP1 (protein phosphatase 1) and regulates blue light signaling in stomata. GRAM domain family protein;(source:Araport11)	1	0	0	0	1	0	0
73	AT5G04853	MATCH	AT5G04853	This gene encodes a small protein and has either evidence of transcription or purifying selection. transmembrane protein;(source:Araport11)	1	0	0	1	0	0	0
74	AT5G10100	MATCH	TPPI	trehalose-6-phosphate phosphatase I. Haloacid dehalogenase-like hydrolase (HAD) superfamily protein. Trehalose-6-phosphate phosphatase which enhances drought tolerance by regulating stomatal apertures.	1	0	0	0	1	0	0
75	AT5G19290	MATCH	AT5G19290, MAGL16	alpha/beta-Hydrolases superfamily protein	1	0	0	1	0	0	0
76	AT5G24450	MATCH	AT5G24450	Transcription factor IIIC	1	0	0	0	1	0	0
77	AT5G25560	MATCH	AT5G25560	CHY-type/CTCHY-type/RING-type Zinc finger protein	1	0	0	1	0	0	0
78	AT5G27960	MATCH	AGL90	AGAMOUS-like 90	1	0	0	0	1	0	0
79	AT5G28237	MATCH	AT5G28237	Pyridoxal-5-phosphate-dependent enzyme family protein;(source:Araport11)	1	0	0	0	1	0	0
80	AT5G34905	MATCH	AT5G34905	Protein of unknown function (DUF784). ECA1 gametogenesis family protein (DUF784)	1	0	0	0	1	0	0
81	AT5G38378	MATCH	AT5G38378	Plant thionin family protein. Thionin-like gene involved in resistance against the beet cyst nematode (Heterodera schachtii).	1	0	0	0	1	0	0
82	AT5G39920	MATCH	AT5G39920	pre-mRNA cleavage complex II protein;(source:Araport11)	1	0	0	0	1	0	0
83	AT5G39930	MATCH	CLPS5	CLP1-similar protein 5. Encodes a protein with similarity to the CLP1 polyadenylation factor.	1	0	0	0	1	0	0
84	AT5G42895	MATCH	AT5G42895	ECA1 gametogenesis related family protein. Encodes a ECA1 gametogenesis related family protein	1	0	0	0	1	0	0
85	AT5G42955	MATCH	AT5G42955	Protein of unknown function (DUF784). inhibitor/lipid-transfer protein/seed storage 2S albumin superfamily protein (DUF784);(source:Araport11)	1	0	0	0	1	0	0
86	AT5G46970	MATCH	AT5G46970	Plant invertase/pectin methylesterase inhibitor superfamily protein	1	0	0	0	1	0	0
87	AT5G51090	MATCH	AT5G51090	hypothetical protein;(source:Araport11)	1	0	0	0	1	0	0
88	AT5G52070	MATCH	AT5G52070	Agenet domain-containing protein	1	0	0	0	1	0	0
89	AT5G56070	MATCH	AT5G56070	hypothetical protein;(source:Araport11)	1	0	0	0	1	0	0
90	AT5G58040	MATCH	FIP1[V]	homolog of yeast FIP1 [V]	1	0	0	0	1	0	0
Genes represented in DMRs of rdr6
1	AT1G52990	MATCH	AT1G52990	thioredoxin family protein	1	0	0	0	0	0	1
2	AT2G44175	MATCH	AT2G44175	Acyl-CoA N-acyltransferases (NAT) superfamily protein	1	0	0	0	0	1	0
3	AT1G14518	MATCH	AT1G14518	other RNA	1	0	0	0	0	0	1
4	AT1G19410	MATCH	AT1G19410	FBD / Leucine Rich Repeat domains containing protein	1	0	0	0	0	0	1
5	AT1G21835	MATCH	AT1G21835	Plant thionin family protein. Thionin-like gene involved in resistance against the beet cyst nematode (Heterodera schachtii).	1	0	0	0	0	0	1
6	AT1G44085	MATCH	AT1G44085	glycine-rich protein	1	0	0	0	0	0	1
7	AT1G77980	MATCH	AGL66	AGAMOUS-like 66. Encodes a member of the MIKC (MADS box	1	0	0	0	0	0	1
8	AT2G16970	MATCH	MEE15	maternal effect embryo arrest 15. Major facilitator superfamily protein. Major facilitator superfamily protein;(source:Araport11)	1	0	0	0	0	0	1
9	AT3G27040	MATCH	AT3G27040	Meprin and TRAF (MATH) homology domain-containing protein. MATH domain/coiled-coil protein;(source:Araport11)	1	0	0	0	0	0	1
10	AT3G44440	MATCH	AT3G44440	Pectin lyase-like superfamily protein;(source:Araport11)	1	0	0	0	0	1	0
11	AT4G11340	MATCH	AT4G11340	Disease resistance protein (TIR-NBS-LRR class) family	1	0	0	0	0	0	1
12	AT4G34690	MATCH	AT4G34690	transmembrane protein;(source:Araport11)	1	0	0	0	0	0	1
13	AT4G36460	MATCH	AT4G36460	transmembrane protein;(source:Araport11)	1	0	0	0	0	0	1
14	AT1G46696	MATCH	AT1G46696	Protein of unknown function. basic helix-loop-helix (bHLH) DNA-binding superfamily protein	1	0	0	0	0	0	1
15	AT4G24300	MATCH	AT4G24300	Peptidase C50	1	0	0	0	0	0	1
16	AT1G20400	MATCH	AT1G20400	Protein of unknown function (DUF1204)	1	0	0	0	0	0	1
17	AT1G21928	MATCH	AT1G21928	Plant thionin family protein	1	0	0	0	0	0	1
18	AT1G31960	MATCH	AT1G31960	hypothetical protein;(source:Araport11)	1	0	0	0	0	0	1
19	AT1G35375	MATCH	AT1G35375	hypothetical protein;(source:Araport11)	1	0	0	0	0	0	1
20	AT1G36180	MATCH	ACC2	acetyl-CoA carboxylase 2. acetyl-CoA carboxylase 2 (ACC2) The mRNA is cell-to-cell mobile.	1	0	0	0	0	0	1
21	AT1G45163	MATCH	AT1G45163	transmembrane protein;(source:Araport11)	1	0	0	0	0	1	0
22	AT1G47820	MATCH	AT1G47820	hypothetical protein;(source:Araport11)	1	0	0	0	0	1	0
23	AT1G48660	MATCH	AT1G48660	Auxin-responsive GH3 family protein	1	0	0	0	0	0	1
24	AT1G49260	MATCH	AT1G49260	mechanosensitive ion channel-like protein;(source:Araport11)	1	0	0	0	0	0	1
25	AT1G51172	MATCH	AT1G51172	hypothetical protein;(source:Araport11)	1	0	0	0	0	0	1
26	AT1G52940	MATCH	PAP5, ATPAP5	purple acid phosphatase 5	1	0	0	0	0	0	1
27	AT1G56080	MATCH	AT1G56080, NAIP3	NAI1 interacting protein	1	0	0	0	0	0	1
28	AT1G61320	MATCH	AT1G61320	FBD / Leucine Rich Repeat domains containing protein	1	0	0	0	0	0	1
29	AT1G63540	MATCH	AT1G63540	hydroxyproline-rich glycoprotein family protein	1	0	0	0	0	1	0
30	AT1G69940	MATCH	PPME1, ATPPME1	Pectin lyase-like superfamily protein	1	0	0	0	0	0	1
31	AT1G77990	MATCH	AST56	STAS domain / Sulfate transporter family	1	0	0	0	0	0	1
32	AT2G02550	MATCH	AT2G02550	PIN domain-like family protein	1	0	0	0	0	0	1
33	AT2G03250	MATCH	AT2G03250	EXS (ERD1/XPR1/SYG1) family protein	1	0	0	0	0	0	1
34	AT2G04622	MATCH	AT2G04622	transmembrane protein;(source:Araport11)	1	0	0	0	0	0	1
35	AT2G05914	MATCH	AT2G05914	Potential natural antisense gene	1	0	0	0	0	0	1
36	AT2G10440	MATCH	AT2G10440, MED15_2	mediator of RNA polymerase II transcription subunit;(source:Araport11)	1	0	0	0	0	0	1
37	AT2G13363	UNRESOLVED			1	0	0	0	0	0	1
38	AT2G15110	MATCH	AT2G15110	Protein of unknown function	1	0	0	0	0	0	1
39	AT2G15420	MATCH	AT2G15420	myosin heavy chain-related	1	0	0	0	0	0	1
40	AT2G16030	MATCH	AT2G16030	S-adenosyl-L-methionine-dependent methyltransferases superfamily protein	1	0	0	0	0	0	1
41	AT2G16676	MATCH	AT2G16676	Ta11-like non-LTR retrotransposon;(source:Araport11)	1	0	0	0	0	0	1
42	AT2G17510	MATCH	EMB2763, AtRRP44A	EMBRYO DEFECTIVE 2763. ribonuclease II family protein	1	0	0	0	0	1	0
43	AT2G18130	MATCH	PAP11, ATPAP11	purple acid phosphatase 11	1	0	0	0	0	0	1
44	AT2G20950	MATCH	AT2G20950	Arabidopsis phospholipase-like protein (PEARLI 4) family	1	0	0	0	0	0	1
45	AT2G21920	MATCH	AT2G21920	F-box associated ubiquitination effector family protein	1	0	0	0	0	0	1
46	AT2G21940	MATCH	SK1, ATSK1	shikimate kinase 1	1	0	0	0	0	1	0
47	AT2G23470	MATCH	RUS4	ROOT UV-B SENSITIVE 4. Protein of unknown function	1	0	0	0	0	1	0
48	AT2G30615	MATCH	AT2G30615	F-box/LRR protein;(source:Araport11)	1	0	0	0	0	0	1
49	AT3G05410	MATCH	AT3G05410	Photosystem II reaction center PsbP family protein	1	0	0	0	0	0	1
50	AT3G05540	MATCH	AT3G05540, TCTP2	Methionine sulfoxide reductase (MSS4-like) family protein. RING/U-box superfamily protein;(source:Araport11)	1	0	0	0	0	0	1
51	AT3G13225	MATCH	AT3G13225, FNBP4	WW domain-containing protein	1	0	0	0	0	1	0
52	AT3G16680	MATCH	AT3G16680	DNA binding;DNA-directed RNA polymerases	1	0	0	0	0	0	1
53	AT3G25130	MATCH	AT3G25130	acidic leucine-rich nuclear phosphoprotein 32 family B protein;(source:Araport11)	1	0	0	0	0	0	1
54	AT3G29570	MATCH	AT3G29570	hypothetical protein;(source:Araport11)	1	0	0	0	0	0	1
55	AT3G29765	MATCH	AT3G29765	General transcription factor 2-related zinc finger protein	1	0	0	0	0	0	1
56	AT3G31950	MATCH	AT3G31950	nucleic acid-binding/zinc ion-binding protein;(source:Araport11)	1	0	0	0	0	0	1
57	AT3G43148	MATCH	AT3G43148	myosin heavy chain-like protein;(source:Araport11)	1	0	0	0	0	0	1
58	AT3G43153	MATCH	AT3G43153	cAMP-dependent protein kinase inhibitor-related. Polyketide cyclase/dehydrase and lipid transport superfamily protein;(source:Araport11)	1	0	0	0	0	0	1
59	AT3G45525	MATCH	AT3G45525	RING/U-box protein with C6HC-type zinc finger protein;(source:Araport11)	1	0	0	0	0	0	1
60	AT3G45780	MATCH	PHOT1	phototropin 1	1	0	0	0	0	0	1
61	AT3G45910	MATCH	AT3G45910	Terpenoid cyclases/Protein prenyltransferases superfamily protein;(source:Araport11)	1	0	0	0	0	1	0
62	AT4G04223	MATCH	AT4G04223	other RNA	1	0	0	0	0	0	1
63	AT4G07740	MATCH	AT4G07740	Protein of unknown function (DUF3287)	1	0	0	0	0	0	1
64	AT4G10920	MATCH	KELP	transcriptional coactivator p15 (PC4) family protein (KELP). Transcriptional co-activator. Forms homodimers or heterodimers with the kiwi protein. Both proteins are involved in gene activation during pathogen defense and plant development.	1	0	0	0	0	1	0
65	AT4G13885	MATCH	AT4G13885	Polynucleotidyl transferase	1	0	0	0	0	0	1
66	AT4G23080	MATCH	AT4G23080	Protein of Unknown Function (DUF239). transmembrane protein. disease resistance protein (TIR-NBS-LRR class) family;(source:Araport11)	1	0	0	0	0	1	0
67	AT4G27400	MATCH	AT4G27400	Late embryogenesis abundant (LEA) protein-related	1	0	0	0	0	1	0
68	AT4G30150	MATCH	AT4G30150	Urb2/Npa2 family protein;(source:Araport11)	1	0	0	0	0	0	1
69	AT5G14030	MATCH	AT5G14030	translocon-associated protein beta (TRAPB) family protein	1	0	0	0	0	0	1
70	AT5G15690	MATCH	AT5G15690	zinc ion binding	1	0	0	0	0	1	0
71	AT5G17165	MATCH	AT5G17165	hypothetical protein;(source:Araport11)	1	0	0	0	0	0	1
72	AT5G28420	MATCH	AT5G28420	Pentatricopeptide repeat (PPR) superfamily protein	1	0	0	0	0	1	0
73	AT5G35920	MATCH	CYP79A4P	cytochrome P450	1	0	0	0	0	0	1
74	AT5G36870	MATCH	GSL09	glucan synthase-like 9	1	0	0	0	0	0	1
75	AT5G38590	MATCH	AT5G38590	F-box/RNI-like/FBD-like domains-containing protein	1	0	0	0	0	1	0
76	AT5G41530	MATCH	AT5G41530	transmembrane protein;(source:Araport11)	1	0	0	0	0	1	0
77	AT5G45573	MATCH	AT5G45573	hypothetical protein;(source:Araport11)	1	0	0	0	0	1	0
78	AT5G48860	MATCH	AT5G48860	hypothetical protein;(source:Araport11)	1	0	0	0	0	0	1
79	AT5G55565	MATCH	AT5G55565	Encodes a defensin-like (DEFL) family protein.	1	0	0	0	0	0	1
80	AT5G59810	MATCH	SBT5.4	Subtilase family protein	1	0	0	0	0	1	0
